# Supplementary material for: Shifts in receptors during submergence of an encephalitic arbovirus
Source: Nature. 2024 Jul 24;632(8025):614–21. doi: 10.1038/s41586-024-07740-2 (PMC11324528; doi:10.1038/s41586-024-07740-2)
Supplement: Supplementary file 3 — List of source virus strains tested in this study. [file 41586_2024_7740_MOESM3_ESM.xlsx]

## Sheet: WEEV strains
Virus	Strain	Host	Year of isolation	Location	Passage history	GenBank accession number
WEEV	California	Horse	1930	San Joaquin Valley, California, USA	p (?), sm (27), C6 (1)	KJ554965
	Ar Enc MV	Horse	1933	Monte Veloz, Buenos Aires, Argentina		KT844542
	Fleming	Human	1938	California, USA	sm (5), v (3)	MN477208
	McMillan	Human	1941	Ontario, Canada	mp (2), sm (2), v (2), C6 (1)	GQ287640
	BFS932	Mosquito	1946	Bakersfield, California, USA	sm (1), v (1)	KJ554966
	EP-6	Mosquito	1950	Missouri, USA	ce (1), C6 (1)	KJ554967
	BFS1703	Mosquito	1953	Bakersfield, California, USA	sm (1), C6 (1)	KJ554968
	BFS2005	Mosquito	1954	Bakersfield, California, USA	de (1)	GQ287644
	CBA87	Horse	1958	Oncativo, Córdoba, Argentina	sm (14), bhk (2), v (2)	KT844543
	TR25717	Horse	1959	Guyana		KT844541
	E1416	White-crowned sparrow	1961	Kern County, California, USA	bhk (4), C6 (1)	KJ554969
	Y62-33	Mosquito	1962	Russia		KT844544
	Montana-64	Horse	1967	Montana, USA	de (1), C6 (1)	GQ287643
	S8-122	Grey squirrel	1968	Butte County, California, USA	sm (1), C6 (1)	KJ554970
	CU71-CPA		1971	Cuba		KT844545
	BFS3060	Mosquito	1971	Butte County, California, USA	ce (1), sm (1), C6 (1)	KJ554972
	71V1658	Horse	1971	Oregon, USA	v (2), smb (1)	GQ287645
	TBT235	Tortoise	1971	Texas, USA	wc (1), de (1), sm (1), bhk (1), C6 (1)	KJ554971
	75V9291	Mosquito	1975	Wilkin City, Minnesota, USA	v (2), C6 (1)	KJ554973
	R7973	Human	1975	Larimer County, Colorado, USA		OQ184867
	BFS09997	Mosquito	1978	Kern County, California, USA	v (1), C6 (1)	KJ554974
	Kern5547	Mosquito	1983	Kern County, California, USA	v (1), C6 (1)	KJ554975
	CHLV53	Mosquito	1983	Riverside County, California, USA	v (1), C6 (1)	KJ554976
	85-452NM	Mosquito	1985	New Mexico, USA	sm (2), C6 (1)	GQ287647
	CHLV31	Mosquito	1985	Riverside County, California, USA		KT844547
	PV02808A	Mosquito	1990	Lubbock County, Texas, USA	v (1) or sm (1), C6 (1)	KJ554977
	CO921356	Mosquito	1992	Larimer City, Colorado, USA	v (1), C6 (1)	KJ554979
	IMPR441	Mosquito	1992	Imperial County, California, USA	sm (1), C6 (1)	KJ554978
	93A30	Mosquito	1993	Phoenix, Arizona, USA	v (1), C6 (1)	KJ554982
	93A79	Mosquito	1993	Yuma, Arizona, USA	v (1), C6 (1)	KJ554983
	SUYA140	Mosquito	1993	Sutter County, California, USA		KT844548
	CNTR34	Mosquito	1993	Contra Costa County, California, USA	v (1), C6 (1)	KJ554984
	SAC 74	Mosquito	1993	Sacramento County, California, USA		KT844549
	Lake43	Mosquito	1994	Lake County, California, USA	v (2), C6 (1)	KJ554985
	Kern87	Mosquito	1996	Kern County, California, USA		KT844550
	97-5067	Turkey	1996	Madera County, California, USA		KU978771
	98-2345	Emu	1997	USA		KU978772
	PV72102	Mosquito	1997	El Paso County, Texas, USA	v (1) or sm (1), C6 (1)	KJ554986
	PV012357A	Mosquito	2001	El Paso County, Texas, USA	v (1) or sm (1), C6 (1)	KJ554987
	R02PV002957B	Mosquito	2002	El Paso County, Texas, USA	v (1) or sm (1), C6 (1)	KJ554988
	R02PV001807A	Mosquito	2002	El Paso County, Texas, USA	v (1) or sm (1), C6 (1)	KJ554989
	Imperial 181	Mosquito	2005	Imperial County, California, USA	v (2)	GQ287641
	R02PV003422B	Mosquito	2005	El Paso County, Texas, USA	v (1) or sm (1), C6 (1)	KJ554990
	R0PV00384A	Mosquito	2005	El Paso County, Texas, USA	v (1) or sm (1), C6 (1)	KJ554991
SFV	SFV4			Lab construct	Derived from molecular clone SFV3	AKC01668.1
EEEV	FL91-469	Mosquito	1991	Florida, USA	sm1, v3, bhk2	AY705241.1
	PE6	Horse		Lab adapted (vaccine strain)	mp?, gp?, ehe?	AY722102.1
SINV	Toto1101 T6P144	Golden syrian hamster	2013	Lab adapted	mixture of cho/bhk for 25 passages	KT121726.1
CHIKV	37997	Mosquito	1983	Senegal	ap1, v2	AY726732.1
VEEV	INH-9813	Human	1995	Venezuela	v3	KP282671.1
	Abbreviations
	mp: mouse		Passage numbers are in parentheses.
	sm: suckling mouse		"?" indicates unknown passage number.
	smb: suckling mouse brain
	v: Vero cells
	bhk: baby hamster kidney cells
	wc: wet chicks
	de: duck embryonic fibroblasts
	ce: chick embryonic fibroblasts
	C6: C6/36 (Aedes albopictus) cells
	ehe: embryonated hen's eggs
	gp: guinea pig
	p: unknown media
	ap: AP-61 (Aedes pseudoscutellaris) cells
