# Supplementary material for: Shifts in receptors during submergence of an encephalitic arbovirus
Source: Nature. 2024 Jul 24;632(8025):614–21. doi: 10.1038/s41586-024-07740-2 (PMC11324528; doi:10.1038/s41586-024-07740-2)
Supplement: Supplementary file 4 — List of genes and scores from the CRISPR–Cas9 screen after MAGeCK analysis. [file 41586_2024_7740_MOESM4_ESM.xlsx]

## Sheet: Gene Ranking
id	num	neg|score	neg|p-value	neg|fdr	neg|rank	neg|goodsgrna	neg|lfc	pos|score	pos|p-value	pos|fdr	pos|rank	pos|goodsgrna	pos|lfc
PCDH10	10	1	1	0.999999	6396	0	1.1391	3.8735e-08	7.74e-07	0.00495	1	7	1.1391
FUT11	10	0.14817	0.41846	0.999999	2090	7	-1.7234	2.9169e-05	0.00014783	0.455996	2	3	-1.7234
GOLT1A	10	0.1551	0.4314	0.999999	2156	6	-1.7354	9.8938e-05	0.00043576	0.455996	3	2	-1.7354
RPL32	10	0.99994	0.99994	0.999999	6390	0	-0.022858	0.00011363	0.00051007	0.455996	4	1	-0.022858
GRID1	10	0.0066896	0.038981	0.856557	197	7	-2.1129	0.00011967	0.00053948	0.455996	5	3	-2.1129
ATP2C1	10	0.98321	0.99435	0.999999	6327	1	0.17924	0.00012046	0.00054257	0.455996	6	3	0.17924
LAMC2	10	0.77419	0.93375	0.999999	5510	2	0.030773	0.00014487	0.0006401	0.455996	7	4	0.030773
CHST6	10	0.53945	0.82084	0.999999	4513	2	0.28482	0.0001452	0.00064164	0.455996	8	5	0.28482
SSR2	10	0.30195	0.62664	0.999999	3255	2	0.52382	0.00018682	0.00080883	0.517327	9	5	0.52382
OR1S1	10	0.31175	0.63785	0.999999	3324	2	-0.16087	0.00025646	0.0011262	0.654815	10	4	-0.16087
MARCHF2	10	0.26163	0.57912	0.999999	2992	6	-1.419	0.00033509	0.0014559	0.765347	11	3	-1.419
OR10A3	10	0.53468	0.81756	0.999999	4491	2	0.2945	0.0003836	0.0016494	0.765347	12	5	0.2945
PRRT2	10	0.60048	0.85969	0.999999	4821	3	-1.006	0.00041627	0.0017949	0.765347	13	4	-1.006
NT_564	1	0.99949	0.9995	0.999999	6381	0	3.3227	0.00051138	0.00053019	0.455996	14	1	3.3227
TMEM133	10	0.77894	0.93564	0.999999	5523	2	-0.58536	0.00056805	0.0022593	0.841859	15	1	-0.58536
SHISA9	10	0.25298	0.56861	0.999999	2913	4	-0.34822	0.00059954	0.0023692	0.841859	16	4	-0.34822
OR4D5	10	0.24264	0.55582	0.999999	2838	6	-1.7549	0.00079519	0.0030503	0.909607	17	1	-1.7549
MCHR1	10	0.49622	0.7921	0.999999	4306	2	0.12521	0.0008582	0.0032206	0.909607	18	4	0.12521
NOTCH1	10	0.59128	0.85392	0.999999	4776	4	-0.81553	0.00087641	0.0032934	0.909607	19	2	-0.81553
TMEM64	10	0.029931	0.13241	0.93194	655	7	-1.9031	0.0010223	0.0038011	0.909607	20	2	-1.9031
NPY4R	10	0.41687	0.73672	0.999999	3935	3	-0.78173	0.0010599	0.003942	0.909607	21	3	-0.78173
OR56A5	10	0.55005	0.82769	0.999999	4557	3	-0.64048	0.0011501	0.0042253	0.909607	22	3	-0.64048
CLDN20	10	0.025747	0.1173	0.931348	574	7	-1.847	0.0012493	0.0045457	0.909607	23	1	-1.847
TMEM219	10	0.9246	0.97986	0.999999	6096	2	0.17085	0.0013345	0.0048661	0.909607	24	4	0.17085
CD7	10	0.058716	0.22387	0.97249	1096	5	-1.476	0.0014763	0.0053274	0.909607	25	1	-1.476
TNFRSF10C	10	0.56748	0.83889	0.999999	4649	3	0.15425	0.0014793	0.0053414	0.909607	26	4	0.15425
OR5H15	10	0.14384	0.41021	0.999999	2048	7	-1.5347	0.0017033	0.0060178	0.909607	27	1	-1.5347
TMCC3	10	0.61211	0.86688	0.999999	4869	2	-0.57512	0.0017117	0.0060426	0.909607	28	4	-0.57512
NT_2170	1	0.99822	0.99827	0.999999	6371	0	2.9611	0.0017841	0.0017593	0.765347	29	1	2.9611
KCNMB4	10	0.19593	0.49527	0.999999	2516	6	-1.6297	0.0018051	0.0063429	0.909607	30	2	-1.6297
DNASE1L1	10	0.63073	0.87655	0.999999	4953	3	-0.98851	0.0018594	0.006524	0.909607	31	3	-0.98851
CLRN1	10	0.93157	0.98199	0.999999	6124	3	-0.36692	0.0018598	0.0065256	0.909607	32	4	-0.36692
RAB5A	10	0.0044231	0.027122	0.856557	124	2	-0.26461	0.0019302	0.0067469	0.909607	33	3	-0.26461
COL14A1	10	0.35676	0.68662	0.999999	3630	5	-1.4666	0.002157	0.0075442	0.909607	34	1	-1.4666
NT_1361	1	0.99778	0.99785	0.999999	6369	0	2.8643	0.002216	0.0022438	0.841859	35	1	2.8643
SIRPB1	9	0.68217	0.88901	0.999999	5137	3	0.030464	0.0022948	0.0081138	0.909607	36	4	0.030464
PTPRF	10	0.071352	0.25462	0.97249	1259	3	-0.53125	0.0023839	0.0083166	0.909607	37	3	-0.53125
KIR2DS2	10	0.71967	0.91155	0.999999	5270	3	-0.12108	0.0024675	0.0085844	0.909607	38	4	-0.12108
NT_955	1	0.99749	0.99753	0.999999	6367	0	2.797	0.0025114	0.0025302	0.851746	39	1	2.797
CSPG5	10	0.45359	0.76288	0.999999	4097	4	-0.6865	0.0025401	0.0088151	0.909607	40	4	-0.6865
CD200R1	10	0.010088	0.056134	0.886053	280	5	-1.6459	0.0025712	0.0089219	0.909607	41	2	-1.6459
STEAP1	10	0.05873	0.22391	0.97249	1097	3	-0.74758	0.0026106	0.0090504	0.909607	42	2	-0.74758
PCDHGA1	10	0.28583	0.60811	0.999999	3145	5	-0.95957	0.002621	0.0090891	0.909607	43	4	-0.95957
RAPGEF2	10	0.30659	0.63202	0.999999	3289	3	-0.74008	0.0028373	0.0097795	0.909607	44	1	-0.74008
GPR31	10	0.93834	0.9842	0.999999	6164	3	-1.0699	0.0029072	0.0099761	0.909607	45	3	-1.0699
SCN11A	10	0.3755	0.70598	0.999999	3726	4	-0.84535	0.0029866	0.010218	0.909607	46	2	-0.84535
ICOSLG	10	0.90123	0.97324	0.999999	5987	3	-0.1564	0.0030065	0.010275	0.909607	47	3	-0.1564
TSPAN16	10	0.007918	0.045329	0.85873	238	7	-1.8442	0.003064	0.010454	0.909607	48	1	-1.8442
OR5B21	10	0.15692	0.43488	0.999999	2171	3	-0.37073	0.0032466	0.011072	0.909607	49	4	-0.37073
NPY5R	10	0.51074	0.80175	0.999999	4375	3	-0.6466	0.0032771	0.011177	0.909607	50	3	-0.6466
GPR26	10	0.89292	0.97098	0.999999	5960	1	-0.28969	0.0032906	0.01123	0.909607	51	1	-0.28969
GRIA2	10	0.12427	0.37111	0.999999	1857	4	-0.73744	0.0034146	0.011665	0.909607	52	3	-0.73744
OR1N1	10	0.70627	0.90612	0.999999	5219	3	-0.040272	0.0034159	0.011666	0.909607	53	4	-0.040272
GALNTL5	10	0.33215	0.66016	0.999999	3456	4	-0.56891	0.0035139	0.011964	0.909607	54	3	-0.56891
GPRC5D	10	0.33659	0.6651	0.999999	3489	6	-1.4588	0.0035172	0.011979	0.909607	55	1	-1.4588
PTGER3	10	0.2076	0.51092	0.999999	2595	3	-0.24435	0.0035695	0.012162	0.909607	56	3	-0.24435
TSPAN13	10	0.032809	0.14256	0.939533	703	7	-1.661	0.0037438	0.01268	0.909607	57	1	-1.661
TNFSF13	10	0.071568	0.25516	0.97249	1262	3	-0.74162	0.0037801	0.012784	0.909607	58	2	-0.74162
HS6ST1	10	0.93736	0.98389	0.999999	6155	3	-0.55517	0.0039058	0.013182	0.909607	59	2	-0.55517
ASIC5	10	0.58769	0.85174	0.999999	4756	5	-1.0186	0.0039293	0.013256	0.909607	60	3	-1.0186
SPANXB1	10	0.11443	0.35083	0.999999	1751	4	-0.81943	0.0039703	0.013362	0.909607	61	2	-0.81943
CLEC2D	10	0.54123	0.82201	0.999999	4519	5	-0.7752	0.0039881	0.013419	0.909607	62	4	-0.7752
TAS1R2	10	0.85287	0.9609	0.999999	5807	2	-0.070115	0.0040156	0.013499	0.909607	63	4	-0.070115
NT_829	1	0.99594	0.99603	0.999999	6365	0	2.5921	0.0040569	0.0039977	0.909607	64	1	2.5921
EDA	10	0.91358	0.97668	0.999999	6044	2	-0.90951	0.004194	0.014095	0.909607	65	3	-0.90951
RNFT2	10	0.026673	0.12065	0.931348	595	4	-1.0418	0.0041967	0.014105	0.909607	66	1	-1.0418
CHIC2	10	0.10647	0.33387	0.999938	1665	7	-1.6237	0.0044231	0.014862	0.909607	67	2	-1.6237
CACNG5	10	0.57405	0.84319	0.999999	4686	5	-1.0765	0.0044455	0.01493	0.909607	68	3	-1.0765
OPN3	10	0.68718	0.89871	0.999999	5158	3	-0.064349	0.0044776	0.01504	0.909607	69	3	-0.064349
OR5M8	10	0.39022	0.71741	0.999999	3809	2	-0.1347	0.0044786	0.015041	0.909607	70	4	-0.1347
RRM2B	10	0.1079	0.3369	0.999999	1684	3	-0.71511	0.0044861	0.015057	0.909607	71	3	-0.71511
MYCT1	10	0.49506	0.7913	0.999999	4300	5	-0.97525	0.0045637	0.015283	0.909607	72	2	-0.97525
ABHD1	10	0.31446	0.64087	0.999999	3340	5	-1.5262	0.0046494	0.015521	0.909607	73	1	-1.5262
OR11H4	10	0.85565	0.96153	0.999999	5818	1	-0.15005	0.0047467	0.015821	0.909607	74	4	-0.15005
TAS2R42	10	0.09493	0.30897	0.99463	1529	6	-1.9567	0.0048757	0.016156	0.909607	75	1	-1.9567
OR56B4	10	0.10618	0.33325	0.999938	1660	4	-0.53157	0.0049504	0.016317	0.909607	76	3	-0.53157
NT_436	1	0.99497	0.99509	0.999999	6363	0	2.4662	0.0050342	0.0049575	0.909607	77	1	2.4662
PAQR3	10	0.46152	0.7683	0.999999	4131	4	-1.0928	0.0051058	0.01666	0.909607	78	3	-1.0928
OR2J3	10	0.90338	0.97388	0.999999	5998	3	-1.182	0.0051865	0.016858	0.909607	79	2	-1.182
RELL2	10	0.18378	0.47863	0.999999	2418	5	-1.6668	0.0052279	0.016962	0.909607	80	2	-1.6668
COL6A5	10	0.070984	0.25373	0.97249	1253	6	-1.9401	0.0053282	0.017199	0.909607	81	1	-1.9401
TMEM176B	10	0.71837	0.91105	0.999999	5264	3	-0.92501	0.005471	0.017532	0.909607	82	3	-0.92501
ACHE	10	0.99842	0.99859	0.999999	6372	1	-0.52529	0.0057375	0.018179	0.909607	83	3	-0.52529
TAS2R41	10	0.47726	0.77917	0.999999	4219	5	-1.0472	0.0057805	0.018287	0.909607	84	2	-1.0472
KCNK4	10	0.28061	0.60189	0.999999	3110	5	-1.5993	0.0058994	0.018546	0.909607	85	3	-1.5993
OR7G3	10	0.2824	0.60398	0.999999	3123	3	-1.2003	0.0060066	0.018761	0.909607	86	1	-1.2003
ABCG4	10	0.074112	0.26116	0.97249	1296	3	-0.29107	0.0061016	0.01897	0.909607	87	3	-0.29107
SIGLEC12	10	0.086129	0.28911	0.980739	1447	5	-1.2459	0.0061566	0.019088	0.909607	88	2	-1.2459
NT_2053	1	0.99383	0.99393	0.999999	6360	0	2.3627	0.0061706	0.0060767	0.909607	89	1	2.3627
STIM1	10	0.0087968	0.04975	0.873249	251	7	-2.1087	0.0061797	0.019148	0.909607	90	3	-2.1087
SSTR3	10	0.46806	0.77284	0.999999	4170	2	-0.55521	0.0062326	0.019241	0.909607	91	2	-0.55521
TEK	10	0.58409	0.84952	0.999999	4737	3	-0.85674	0.0062692	0.01931	0.909607	92	2	-0.85674
NTSR2	10	0.24715	0.56141	0.999999	2873	5	-0.99567	0.0063378	0.019484	0.909607	93	3	-0.99567
IER3IP1	10	0.27536	0.59558	0.999999	3080	6	-1.6644	0.0063677	0.019554	0.909607	94	3	-1.6644
NPR1	10	0.98873	0.99622	0.999999	6348	1	-0.72988	0.0064586	0.019758	0.909607	95	1	-0.72988
ARSE	10	0.23151	0.54182	0.999999	2763	5	-1.3971	0.0066845	0.020267	0.909607	96	1	-1.3971
HLA-DRB5	10	0.22167	0.52925	0.999999	2689	6	-1.6506	0.0067025	0.020315	0.909607	97	3	-1.6506
NT_271	1	0.99312	0.99317	0.999999	6358	0	2.2927	0.0068752	0.0067872	0.909607	98	1	2.2927
NT_19	1	0.9931	0.99315	0.999999	6357	0	2.3116	0.0068979	0.0068151	0.909607	99	1	2.3116
SLC7A4	10	0.71298	0.9088	0.999999	5248	4	-1.2772	0.0069104	0.020807	0.909607	100	1	-1.2772
APOH	10	0.012589	0.0671	0.902562	329	6	-1.9197	0.0071362	0.021329	0.909607	101	1	-1.9197
FKBP7	10	0.045075	0.18328	0.970531	884	6	-2.0679	0.007362	0.021838	0.909607	102	1	-2.0679
ITPR1	10	0.017699	0.087209	0.930672	434	4	-0.79898	0.0074959	0.022146	0.909607	103	3	-0.79898
DTNBP1	10	0.11208	0.34582	0.999999	1724	7	-1.7347	0.0078135	0.02284	0.909607	104	1	-1.7347
LAMP1	10	0.15101	0.4238	0.999999	2113	5	-1.3741	0.0078686	0.022964	0.909607	105	2	-1.3741
GRIA4	10	0.62978	0.87612	0.999999	4951	3	-0.57362	0.0079189	0.023083	0.909607	106	2	-0.57362
NT_363	1	0.99199	0.99204	0.999999	6356	0	2.1583	0.0080115	0.0078801	0.909607	107	1	2.1583
HTR2B	10	0.80601	0.94639	0.999999	5626	3	-0.78983	0.00802	0.023292	0.909607	108	3	-0.78983
KCNK7	10	0.02816	0.12593	0.931348	622	4	-1.2334	0.0082647	0.023789	0.909607	109	3	-1.2334
TMEM169	10	0.37649	0.70703	0.999999	3732	4	-1.2483	0.0084903	0.024286	0.909607	110	1	-1.2483
PCDHA2	10	0.34954	0.67894	0.999999	3576	6	-1.4007	0.0085081	0.024328	0.909607	111	2	-1.4007
GLRA2	10	0.60053	0.85972	0.999999	4823	4	-0.72245	0.0085844	0.024504	0.909607	112	3	-0.72245
GMPS	10	0.018124	0.088777	0.930672	441	4	-0.82512	0.0085964	0.02454	0.909607	113	3	-0.82512
TMEM106A	10	0.78331	0.93737	0.999999	5541	4	-1.0237	0.0086388	0.024628	0.909607	114	2	-1.0237
NT_41	1	0.99131	0.99133	0.999999	6353	0	2.0371	0.0086934	0.0085101	0.909607	115	1	2.0371
AGPS	10	0.027187	0.12251	0.931348	607	5	-1.3452	0.0087158	0.024817	0.909607	116	2	-1.3452
RPL3	10	0.99756	0.99814	0.999999	6368	1	-0.11208	0.008741	0.024877	0.909607	117	3	-0.11208
LRRC8D	10	0.12618	0.37504	0.999999	1876	4	-1.1883	0.0088498	0.025129	0.909607	118	3	-1.1883
KCNS2	10	0.15833	0.4375	0.999999	2189	6	-1.8021	0.0089413	0.025346	0.909607	119	2	-1.8021
PPAP2C	10	0.031048	0.13636	0.935877	670	4	-0.6992	0.0090095	0.025512	0.909607	120	3	-0.6992
ERO1L	10	0.36832	0.69874	0.999999	3694	3	-0.5229	0.0090965	0.025685	0.909607	121	3	-0.5229
TPBG	10	0.88361	0.96848	0.999999	5933	3	-1.3122	0.0091168	0.025733	0.909607	122	2	-1.3122
PIGS	10	0.67265	0.89301	0.999999	5109	4	-1.0399	0.0091667	0.025812	0.909607	123	3	-1.0399
SRSF3	10	0.99951	0.99951	0.999999	6382	0	0.084777	0.0091835	0.025848	0.909607	124	3	0.084777
CRHR1	10	0.6558	0.88649	0.999999	5059	4	-0.912	0.0092461	0.025984	0.909607	125	3	-0.912
AHSG	10	0.93824	0.98417	0.999999	6163	1	0.071755	0.0093719	0.026275	0.909607	126	3	0.071755
IKBIP	10	0.77496	0.93408	0.999999	5513	1	-0.90109	0.0093921	0.026314	0.909607	127	1	-0.90109
GJA8	10	0.59903	0.85876	0.999999	4812	2	-0.74832	0.0096174	0.026828	0.909607	128	1	-0.74832
SLC39A8	10	0.14443	0.4114	0.999999	2053	3	0.22934	0.0097169	0.027058	0.909607	129	3	0.22934
FGD5	10	0.60836	0.86457	0.999999	4850	5	-1.1395	0.0098427	0.027362	0.909607	130	1	-1.1395
SLC35A1	10	0.17261	0.46329	0.999999	2329	2	-0.35591	0.0098723	0.027427	0.909607	131	3	-0.35591
LZTFL1	10	0.8528	0.96089	0.999999	5806	3	-0.23585	0.0099376	0.027594	0.909607	132	3	-0.23585
PDCD1	10	0.21956	0.52648	0.999999	2672	4	-1.2709	0.010068	0.027876	0.909607	133	1	-1.2709
NT_1975	1	0.98992	0.9899	0.999999	6351	0	1.9857	0.01008	0.0099559	0.909607	134	1	1.9857
OR6C6	10	0.43119	0.74699	0.999999	4001	5	-1.5613	0.010193	0.028143	0.909607	135	2	-1.5613
OR3A4P	10	0.033354	0.14445	0.939533	714	7	-1.9493	0.010293	0.028379	0.909607	136	1	-1.9493
ADAM9	10	0.2205	0.52774	0.999999	2680	6	-1.4107	0.010334	0.028458	0.909607	137	2	-1.4107
LILRB4	10	0.84521	0.95909	0.999999	5779	2	-0.60327	0.010388	0.0286	0.909607	138	3	-0.60327
NT_540	1	0.9896	0.98959	0.999999	6350	0	2.077	0.010398	0.010252	0.909607	139	1	2.077
OR52E2	10	0.010823	0.059908	0.89916	294	5	-1.8382	0.010743	0.029499	0.909607	140	2	-1.8382
NT_232	1	0.98908	0.98911	0.999999	6349	0	2.032	0.010921	0.010727	0.909607	141	1	2.032
DCSTAMP	10	0.37535	0.70583	0.999999	3724	3	-0.65407	0.010968	0.02999	0.909607	142	1	-0.65407
CDH23	10	0.90227	0.97358	0.999999	5992	2	-0.52866	0.010976	0.029999	0.909607	143	3	-0.52866
CLDN25	10	0.12488	0.37236	0.999999	1864	5	-1.1906	0.010999	0.030043	0.909607	144	2	-1.1906
CALCR	10	0.72434	0.91346	0.999999	5293	2	-0.89034	0.011032	0.030114	0.909607	145	3	-0.89034
CTSK	10	0.73261	0.9168	0.999999	5335	4	-1.2021	0.011186	0.030487	0.909607	146	3	-1.2021
ADAMTSL4	10	0.60467	0.86234	0.999999	4838	4	-0.70884	0.011312	0.030756	0.909607	147	3	-0.70884
KIAA1467	10	0.31548	0.64199	0.999999	3350	6	-1.4502	0.011418	0.030992	0.909607	148	2	-1.4502
NT_418	1	0.98847	0.98847	0.999999	6347	0	1.9045	0.011534	0.011323	0.909607	149	1	1.9045
CATSPER2	10	0.35117	0.68069	0.999999	3586	4	-0.71691	0.011561	0.031287	0.909607	150	2	-0.71691
NT_296	1	0.98842	0.98843	0.999999	6346	0	2.0106	0.01158	0.011377	0.909607	151	1	2.0106
GGT7	10	0.19772	0.4976	0.999999	2531	5	-1.2442	0.011643	0.031465	0.909607	152	1	-1.2442
OR1L1	10	0.95621	0.98829	0.999999	6240	2	-0.68729	0.011669	0.031527	0.909607	153	3	-0.68729
OR8I2	10	0.15547	0.43217	0.999999	2158	5	-1.3891	0.011814	0.031866	0.909607	154	3	-1.3891
NT_1847	1	0.98817	0.98816	0.999999	6344	0	2.0107	0.01183	0.011642	0.909607	155	1	2.0107
GUSB	10	0.5882	0.85205	0.999999	4762	5	-1.4477	0.011868	0.031996	0.909607	156	2	-1.4477
UNC93B1	10	0.037594	0.15854	0.958311	768	3	-0.5055	0.012047	0.032379	0.909607	157	3	-0.5055
SLC15A1	10	0.014697	0.075501	0.914541	375	6	-2.1397	0.012093	0.032455	0.909607	158	3	-2.1397
TIE1	10	0.0064586	0.037784	0.856557	189	5	-1.0703	0.012167	0.032617	0.909607	159	2	-1.0703
DLK2	10	0.65479	0.88608	0.999999	5052	2	-1.0553	0.012318	0.032958	0.909607	160	2	-1.0553
NT_147	1	0.98762	0.98758	0.999999	6343	0	1.8888	0.012375	0.012196	0.909607	161	1	1.8888
GPR174	10	0.38628	0.71451	0.999999	3786	3	-0.43252	0.012413	0.033176	0.909607	162	3	-0.43252
NT_2041	1	0.98751	0.98747	0.999999	6342	0	1.8107	0.012489	0.012309	0.909607	163	1	1.8107
NT_2189	1	0.98735	0.9873	0.999999	6341	0	1.9466	0.012648	0.012461	0.909607	164	1	1.9466
HHATL	10	0.63852	0.87965	0.999999	4985	4	-0.79374	0.012767	0.034023	0.909607	165	2	-0.79374
OR13C9	10	0.078311	0.27105	0.979544	1347	5	-1.203	0.012992	0.034535	0.909607	166	2	-1.203
RFT1	10	0.74398	0.92136	0.999999	5370	2	-0.70318	0.013166	0.034934	0.909607	167	2	-0.70318
OR5AC1	10	0.76151	0.9287	0.999999	5452	4	-0.49158	0.013216	0.035026	0.909607	168	1	-0.49158
JPH1	10	0.36531	0.69554	0.999999	3676	5	-1.242	0.013357	0.035337	0.909607	169	2	-1.242
BCAM	10	0.13997	0.40257	0.999999	2010	4	-1.0156	0.013441	0.03549	0.909607	170	1	-1.0156
PLXDC1	10	0.22905	0.53862	0.999999	2752	6	-1.3227	0.013554	0.035722	0.909607	171	3	-1.3227
OR2AG1	10	0.25823	0.57515	0.999999	2958	5	-1.3257	0.013646	0.035911	0.909607	172	2	-1.3257
NT_2060	1	0.98635	0.98631	0.999999	6337	0	1.7828	0.013648	0.01345	0.909607	173	1	1.7828
MOSPD1	10	0.41655	0.73648	0.999999	3934	4	-0.9102	0.013666	0.035955	0.909607	174	2	-0.9102
NT_298	1	0.98631	0.98625	0.999999	6336	0	1.8737	0.013693	0.013496	0.909607	175	1	1.8737
APH1B	10	0.67605	0.89437	0.999999	5119	3	-0.71758	0.013728	0.036106	0.909607	176	3	-0.71758
SEMA6B	10	0.10583	0.33246	0.999938	1652	5	-1.2805	0.01389	0.036433	0.909607	177	1	-1.2805
SLC44A1	10	0.73137	0.91626	0.999999	5329	3	-0.94294	0.013905	0.036456	0.909607	178	2	-0.94294
RNF43	10	0.33332	0.6615	0.999999	3461	5	-1.4435	0.01397	0.036603	0.909607	179	2	-1.4435
SLC6A8	10	0.020993	0.099782	0.930672	491	7	-2.337	0.014035	0.036766	0.909607	180	2	-2.337
OR5B2	10	0.045736	0.18549	0.970531	894	4	-1.16	0.014047	0.036795	0.909607	181	3	-1.16
NT_324	1	0.9859	0.98585	0.999999	6335	0	1.733	0.014103	0.013897	0.909607	182	1	1.733
CXADR	10	0.81223	0.94886	0.999999	5651	1	-0.34277	0.014208	0.037129	0.909607	183	3	-0.34277
STT3A	10	0.84074	0.95805	0.999999	5767	2	-0.76809	0.014241	0.037181	0.909607	184	3	-0.76809
OR6B3	10	0.11487	0.35167	0.999999	1757	6	-1.5213	0.014339	0.037397	0.909607	185	1	-1.5213
ADRA2B	10	0.6295	0.87601	0.999999	4947	4	-1.1502	0.014387	0.037499	0.909607	186	3	-1.1502
ORAI3	10	0.18775	0.48427	0.999999	2447	5	-1.4561	0.014551	0.037855	0.909607	187	3	-1.4561
NEU1	10	0.94181	0.98534	0.999999	6181	1	-0.29342	0.014563	0.037894	0.909607	188	2	-0.29342
TAS2R43	10	0.34981	0.67923	0.999999	3578	3	-1.0797	0.014699	0.038179	0.909607	189	3	-1.0797
CYBB	10	0.76894	0.93166	0.999999	5479	4	-0.91623	0.014865	0.038554	0.909607	190	3	-0.91623
HLA-DRB3	10	0.15792	0.43675	0.999999	2184	6	-1.6088	0.014932	0.038687	0.909607	191	3	-1.6088
FNDC3A	10	0.003718	0.023235	0.856557	109	6	-1.5023	0.015012	0.038869	0.909607	192	2	-1.5023
GNPTAB	10	0.045712	0.18542	0.970531	893	7	-1.8029	0.015098	0.039063	0.909607	193	2	-1.8029
SLC46A2	10	0.044947	0.18289	0.970531	881	4	-1.0276	0.015236	0.039354	0.909607	194	2	-1.0276
CLEC9A	10	0.37067	0.70108	0.999999	3706	5	-1.139	0.015302	0.039482	0.909607	195	2	-1.139
P2RX3	10	0.050592	0.20114	0.97249	979	3	-0.81072	0.01546	0.039838	0.909607	196	2	-0.81072
NT_1401	1	0.98447	0.98448	0.999999	6331	0	1.8044	0.015534	0.015403	0.909607	197	1	1.8044
CD46	10	0.21211	0.51688	0.999999	2618	5	-1.2276	0.015684	0.040321	0.909607	198	1	-1.2276
FFAR1	10	0.81657	0.95062	0.999999	5670	4	-1.1943	0.015908	0.040852	0.909607	199	1	-1.1943
NT_299	1	0.98406	0.98406	0.999999	6330	0	1.7316	0.015944	0.015801	0.909607	200	1	1.7316
NT_359	1	0.98403	0.98404	0.999999	6329	0	1.7501	0.015966	0.01582	0.909607	201	1	1.7501
TFPI2	10	0.9813	0.99377	0.999999	6317	1	-0.73225	0.015969	0.040996	0.909607	202	3	-0.73225
PNPLA2	10	0.90981	0.97566	0.999999	6026	2	-0.5673	0.015987	0.041032	0.909607	203	2	-0.5673
EMILIN1	10	0.51903	0.80725	0.999999	4410	3	-0.65443	0.016022	0.041103	0.909607	204	2	-0.65443
PIGZ	10	0.072781	0.25807	0.97249	1277	6	-1.5335	0.016057	0.041188	0.909607	205	2	-1.5335
BTNL8	10	0.19862	0.4988	0.999999	2535	5	-1.3444	0.016132	0.041352	0.909607	206	1	-1.3444
OR4F17	9	0.69833	0.89717	0.999999	5192	3	-1.0968	0.016145	0.041023	0.909607	207	1	-1.0968
ANXA1	10	0.7341	0.91739	0.999999	5344	4	-1.0839	0.016335	0.041846	0.909607	208	2	-1.0839
KIAA1161	10	0.11594	0.35391	0.999999	1769	4	-0.27226	0.016356	0.041893	0.909607	209	3	-0.27226
SLC25A5	10	0.26974	0.58892	0.999999	3041	5	-1.324	0.01637	0.041933	0.909607	210	2	-1.324
OR52E1	10	0.39443	0.72048	0.999999	3828	5	-1.3839	0.016405	0.042015	0.909607	211	2	-1.3839
NT_1605	1	0.98358	0.98358	0.999999	6328	0	1.5688	0.016421	0.016281	0.909607	212	1	1.5688
NAT8B	10	0.31693	0.64353	0.999999	3357	5	-1.2034	0.01658	0.042413	0.909607	213	1	-1.2034
C19orf18	10	0.54301	0.82318	0.999999	4531	4	-0.8124	0.016686	0.042657	0.909607	214	3	-0.8124
TM9SF3	10	0.47064	0.77472	0.999999	4181	4	-0.89633	0.016743	0.042791	0.909607	215	3	-0.89633
XKR7	10	0.032272	0.14071	0.939533	687	7	-1.9204	0.017028	0.043359	0.909607	216	3	-1.9204
NT_2015	1	0.98297	0.98295	0.999999	6325	0	1.6349	0.017034	0.016948	0.909607	217	1	1.6349
NLRP6	10	0.5925	0.85472	0.999999	4781	2	0.042144	0.017148	0.043614	0.909607	218	3	0.042144
NTN3	10	0.17335	0.46433	0.999999	2335	5	-1.4189	0.017435	0.044215	0.909607	219	2	-1.4189
IL2RB	10	0.46243	0.76887	0.999999	4142	5	-1.5063	0.017475	0.044304	0.909607	220	1	-1.5063
NT_17	1	0.9824	0.98234	0.999999	6323	0	1.6051	0.017603	0.017521	0.909607	221	1	1.6051
ANO2	10	0.72412	0.91338	0.999999	5292	2	-0.068609	0.017615	0.044622	0.909607	222	3	-0.068609
NT_1658	1	0.98215	0.9821	0.999999	6322	0	1.6781	0.017853	0.017772	0.909607	223	1	1.6781
SLC13A2	10	0.091772	0.3018	0.990935	1493	5	-1.246	0.018146	0.045735	0.909607	224	1	-1.246
ST3GAL4	10	0.98504	0.9949	0.999999	6333	2	-0.71984	0.018168	0.045794	0.909607	225	3	-0.71984
GPC4	10	0.5017	0.79586	0.999999	4330	2	-0.098321	0.018187	0.045834	0.909607	226	3	-0.098321
KCNK12	10	0.4521	0.76179	0.999999	4094	4	-0.83831	0.018299	0.046038	0.909607	227	3	-0.83831
SSPN	10	0.41002	0.73168	0.999999	3903	5	-1.1834	0.01837	0.046193	0.909607	228	2	-1.1834
GPC5	10	0.23277	0.54337	0.999999	2770	4	-1.2882	0.018593	0.046713	0.909607	229	1	-1.2882
NT_1598	1	0.98126	0.98112	0.999999	6316	0	1.625	0.018739	0.018696	0.909607	230	1	1.625
OR2AP1	10	0.99855	0.99867	0.999999	6373	1	-0.55244	0.018974	0.047582	0.909607	231	3	-0.55244
SDK1	10	0.78535	0.9382	0.999999	5552	3	-0.77544	0.018983	0.047602	0.909607	232	3	-0.77544
NT_1109	1	0.98099	0.98088	0.999999	6314	0	1.7071	0.019012	0.019027	0.909607	233	1	1.7071
FCGR3A	10	0.45769	0.76571	0.999999	4119	5	-0.98235	0.01904	0.047721	0.909607	234	3	-0.98235
TMC4	10	0.91272	0.97644	0.999999	6040	3	-0.90524	0.019156	0.048015	0.909607	235	3	-0.90524
FCGR1C	10	0.98309	0.9943	0.999999	6326	1	-0.17353	0.019175	0.048051	0.909607	236	3	-0.17353
CTSA	10	0.26128	0.57871	0.999999	2987	5	-1.3044	0.019263	0.048247	0.909607	237	2	-1.3044
SLCO2A1	10	0.27875	0.5996	0.999999	3095	4	-1.2385	0.019349	0.048444	0.909607	238	3	-1.2385
NT_1538	1	0.98065	0.98053	0.999999	6313	0	1.581	0.019353	0.019369	0.909607	239	1	1.581
HTR5A	10	0.35587	0.68573	0.999999	3624	4	-0.64064	0.019466	0.048698	0.909607	240	3	-0.64064
EPB41L3	10	0.17822	0.47096	0.999999	2378	6	-1.6498	0.019487	0.04875	0.909607	241	1	-1.6498
ST6GALNAC3	10	0.10007	0.32007	0.998983	1581	5	-1.3035	0.019563	0.048902	0.909607	242	3	-1.3035
MPZL2	10	0.22593	0.53459	0.999999	2726	5	-1.4211	0.01971	0.049239	0.909607	243	1	-1.4211
FGFR2	10	0.63584	0.87855	0.999999	4975	4	-0.43631	0.020147	0.050178	0.909607	244	2	-0.43631
KIR3DL1	10	0.14413	0.41078	0.999999	2050	7	-1.6151	0.020154	0.050199	0.909607	245	3	-1.6151
TPI1	10	0.8773	0.96689	0.999999	5911	3	-0.71622	0.020156	0.05021	0.909607	246	1	-0.71622
TMEM217	10	0.20154	0.5027	0.999999	2558	4	-0.89229	0.020253	0.050461	0.909607	247	3	-0.89229
ARL8A	10	0.47663	0.77877	0.999999	4214	4	-0.86626	0.020262	0.050475	0.909607	248	2	-0.86626
ULBP1	10	0.142	0.40662	0.999999	2031	6	-1.3379	0.020379	0.050764	0.909607	249	2	-1.3379
NT_2197	1	0.97953	0.97944	0.999999	6311	0	1.5316	0.020466	0.020487	0.909607	250	1	1.5316
DPP4	10	0.002938	0.018807	0.856557	88	6	-1.6009	0.020602	0.051232	0.909607	251	1	-1.6009
TMEM87A	10	0.021784	0.10278	0.930672	503	4	-1.1262	0.020825	0.051738	0.909607	252	2	-1.1262
COL12A1	10	0.41369	0.73433	0.999999	3917	4	-1.3024	0.021048	0.052236	0.909607	253	1	-1.3024
PKM	10	0.43342	0.74859	0.999999	4012	5	-1.4946	0.021271	0.05271	0.909607	254	1	-1.4946
NT_47	1	0.97865	0.97859	0.999999	6309	0	1.5391	0.021353	0.021318	0.909607	255	1	1.5391
GABRR1	10	0.76602	0.93047	0.999999	5468	1	0.28867	0.021428	0.053058	0.909607	256	3	0.28867
OTOP1	10	0.52628	0.81204	0.999999	4440	5	-1.0916	0.021469	0.053151	0.909607	257	3	-1.0916
CEACAM5	10	0.13827	0.39918	0.999999	1998	6	-1.8055	0.021494	0.053229	0.909607	258	2	-1.8055
PCDHGB5	10	0.12239	0.36724	0.999999	1841	5	-1.5197	0.02151	0.053263	0.909607	259	3	-1.5197
NT_423	1	0.97849	0.97842	0.999999	6308	0	1.6061	0.021512	0.021482	0.909607	260	1	1.6061
GLA	10	0.83705	0.95716	0.999999	5753	1	-0.80325	0.021546	0.053331	0.909607	261	2	-0.80325
SIGLEC15	10	0.79091	0.94042	0.999999	5575	4	-0.4803	0.021551	0.053342	0.909607	262	3	-0.4803
OR5D14	10	0.47096	0.77493	0.999999	4184	4	-0.46596	0.021586	0.053431	0.909607	263	2	-0.46596
ANKRD27	10	0.3552	0.685	0.999999	3620	5	-1.4062	0.021676	0.053642	0.909607	264	3	-1.4062
SPPL3	10	0.20063	0.50149	0.999999	2544	5	-1.1243	0.021784	0.053893	0.909607	265	2	-1.1243
SIGLEC14	10	0.33919	0.66784	0.999999	3501	5	-1.2456	0.022102	0.054565	0.909607	266	2	-1.2456
IQCF1	10	0.7535	0.9254	0.999999	5420	3	-1.2096	0.022163	0.054715	0.909607	267	2	-1.2096
NT_378	1	0.97783	0.97777	0.999999	6306	0	1.4854	0.022171	0.022187	0.909607	268	1	1.4854
NT_519	1	0.97772	0.97765	0.999999	6305	0	1.5878	0.022285	0.022304	0.909607	269	1	1.5878
SLITRK5	10	0.026975	0.12181	0.931348	601	7	-2.2556	0.022385	0.055255	0.909607	270	1	-2.2556
TMEM132A	10	0.080713	0.27671	0.980179	1379	5	-0.78234	0.022608	0.055767	0.909607	271	2	-0.78234
SLC16A12	10	0.21357	0.51872	0.999999	2627	4	-0.76028	0.022831	0.056272	0.909607	272	2	-0.76028
SLC7A3	10	0.31596	0.64249	0.999999	3353	5	-1.3953	0.022832	0.056278	0.909607	273	3	-1.3953
RHBDL2	10	0.15187	0.42544	0.999999	2123	6	-1.9462	0.022853	0.056322	0.909607	274	3	-1.9462
PLGRKT	10	0.32128	0.64828	0.999999	3392	6	-1.3561	0.022865	0.056343	0.909607	275	3	-1.3561
PDE3B	10	0.16104	0.44244	0.999999	2217	7	-1.5623	0.022906	0.056413	0.909607	276	2	-1.5623
IFI30	10	0.37251	0.70296	0.999999	3713	4	-1.1234	0.023053	0.056719	0.909607	277	1	-1.1234
ABCG1	10	0.01546	0.078507	0.914541	391	5	-1.322	0.02319	0.057003	0.909607	278	2	-1.322
CDH11	10	0.34086	0.66962	0.999999	3514	5	-1.5324	0.023261	0.057142	0.909607	279	3	-1.5324
TLR9	10	0.0064681	0.03784	0.856557	190	7	-1.9569	0.023276	0.057171	0.909607	280	1	-1.9569
NT_771	1	0.97665	0.97662	0.999999	6303	0	1.5228	0.023353	0.023335	0.909607	281	1	1.5228
NT_404	1	0.97662	0.97659	0.999999	6302	0	1.5308	0.023376	0.023357	0.909607	282	1	1.5308
MFSD1	10	0.50816	0.80015	0.999999	4359	5	-0.97763	0.023394	0.057418	0.909607	283	2	-0.97763
NT_487	1	0.97653	0.97649	0.999999	6301	0	1.4266	0.023466	0.023442	0.909607	284	1	1.4266
GGCX	10	0.3544	0.68417	0.999999	3613	5	-1.5489	0.023498	0.057682	0.909607	285	2	-1.5489
C14orf132	10	0.99513	0.99734	0.999999	6364	1	0.083392	0.023629	0.057956	0.909607	286	3	0.083392
NT_173	1	0.97635	0.97629	0.999999	6300	0	1.4645	0.023648	0.023606	0.909607	287	1	1.4645
CNTNAP1	10	0.1687	0.4565	0.999999	2287	3	-1.1464	0.023721	0.058187	0.909607	288	1	-1.1464
NT_512	1	0.97624	0.97618	0.999999	6299	0	1.4581	0.023762	0.023708	0.909607	289	1	1.4581
NT_1829	1	0.97622	0.97615	0.999999	6298	0	1.4647	0.023785	0.023728	0.909607	290	1	1.4647
NT_1068	1	0.97615	0.97608	0.999999	6297	0	1.4734	0.023853	0.023803	0.909607	291	1	1.4734
VNN1	10	0.19197	0.48997	0.999999	2474	5	-1.368	0.023943	0.058637	0.909607	292	1	-1.368
SLC17A5	10	0.42814	0.74477	0.999999	3983	4	-0.50307	0.024155	0.059108	0.909607	293	3	-0.50307
RNF175	10	0.0039064	0.024317	0.856557	118	6	-2.3287	0.024165	0.059139	0.909607	294	2	-2.3287
A2M	10	0.99151	0.9967	0.999999	6355	1	-0.47411	0.024177	0.059171	0.909607	295	3	-0.47411
NT_524	1	0.97576	0.9757	0.999999	6296	0	1.3935	0.024239	0.024202	0.909607	296	1	1.3935
NT_383	1	0.97565	0.97558	0.999999	6295	0	1.4283	0.024353	0.024309	0.909607	297	1	1.4283
NT_102	1	0.97562	0.97556	0.999999	6294	0	1.5152	0.024376	0.024326	0.909607	298	1	1.5152
NT_443	1	0.97558	0.97551	0.999999	6293	0	1.4033	0.024421	0.024372	0.909607	299	1	1.4033
CLDN16	10	0.27433	0.59441	0.999999	3075	3	-0.78954	0.024598	0.060043	0.909607	300	3	-0.78954
OR14J1	10	0.43614	0.75053	0.999999	4023	4	-1.2552	0.02461	0.060063	0.909607	301	1	-1.2552
COL1A2	10	0.31783	0.6445	0.999999	3363	4	-0.70031	0.024633	0.060122	0.909607	302	2	-0.70031
NT_1574	1	0.97535	0.97528	0.999999	6292	0	1.367	0.024648	0.024558	0.909607	303	1	1.367
PLBD1	10	0.25508	0.57123	0.999999	2929	4	-0.97914	0.024888	0.060636	0.909607	304	3	-0.97914
GRPR	10	0.19882	0.49904	0.999999	2536	4	-1.0612	0.025011	0.060882	0.909607	305	2	-1.0612
SLC4A3	10	0.16832	0.45581	0.999999	2283	2	-0.62656	0.025054	0.060983	0.909607	306	2	-0.62656
ABCB9	10	0.084241	0.28476	0.980513	1422	3	-0.089733	0.025137	0.061131	0.909607	307	2	-0.089733
ARL8B	10	0.22554	0.5341	0.999999	2722	6	-1.5739	0.025277	0.061425	0.909607	308	1	-1.5739
FXYD3	10	0.20089	0.50184	0.999999	2548	6	-1.6028	0.025306	0.061493	0.909607	309	2	-1.6028
LRBA	10	0.24561	0.55952	0.999999	2862	5	-1.3171	0.025316	0.061509	0.909607	310	3	-1.3171
SLC3A1	10	0.0057805	0.034267	0.856557	167	5	-1.2665	0.02539	0.061642	0.909607	311	2	-1.2665
MMP24	10	0.67887	0.89548	0.999999	5130	2	-0.64509	0.025657	0.062209	0.909607	312	3	-0.64509
APOD	10	0.093889	0.30664	0.99463	1513	7	-1.7206	0.025721	0.062332	0.909607	313	1	-1.7206
KIT	10	0.28566	0.6079	0.999999	3144	5	-1.1953	0.025943	0.062792	0.909607	314	2	-1.1953
GPNMB	10	0.20333	0.50515	0.999999	2569	5	-1.6444	0.025978	0.062873	0.909607	315	3	-1.6444
CCDC109B	10	0.29071	0.61374	0.999999	3181	3	-0.82348	0.026323	0.063636	0.909607	316	3	-0.82348
CERS6	10	0.15949	0.43964	0.999999	2198	4	-1.1388	0.026387	0.063764	0.909607	317	2	-1.1388
AQP10	10	0.56745	0.83886	0.999999	4648	5	-0.76411	0.026458	0.063891	0.909607	318	2	-0.76411
NT_1350	1	0.97351	0.97341	0.999999	6288	0	1.4784	0.026489	0.026523	0.909607	319	1	1.4784
TNF	10	0.042467	0.17492	0.964557	843	6	-1.6849	0.026608	0.064167	0.909607	320	1	-1.6849
TMEM181	10	0.26304	0.58091	0.999999	3000	5	-0.94368	0.026718	0.06439	0.909607	321	3	-0.94368
LAMA2	10	0.060925	0.22939	0.97249	1121	6	-1.6596	0.026803	0.064572	0.909607	322	2	-1.6596
PRNP	10	0.35323	0.68291	0.999999	3604	5	-1.153	0.02683	0.064637	0.909607	323	1	-1.153
SLC22A25	10	0.22195	0.52959	0.999999	2691	3	-0.74995	0.026859	0.064698	0.909607	324	3	-0.74995
KCNK5	10	0.32133	0.64833	0.999999	3393	6	-1.6072	0.026976	0.064975	0.909607	325	2	-1.6072
NT_1979	1	0.97301	0.97292	0.999999	6286	0	1.3195	0.026989	0.02702	0.909607	326	1	1.3195
ADCY10	10	0.20996	0.51403	0.999999	2606	5	-1.3626	0.02702	0.065058	0.909607	327	2	-1.3626
GRIK4	10	0.2828	0.60445	0.999999	3125	5	-1.3344	0.02707	0.065142	0.909607	328	3	-1.3344
APLNR	10	0.78932	0.93979	0.999999	5570	4	-0.43702	0.027194	0.065408	0.909607	329	2	-0.43702
SUSD5	10	0.40154	0.72562	0.999999	3865	5	-1.2475	0.027274	0.065565	0.909607	330	1	-1.2475
LECT1	10	0.10023	0.32044	0.999271	1585	3	-1.04	0.027376	0.065777	0.909607	331	3	-1.04
FLT3LG	10	0.55246	0.82919	0.999999	4567	5	-0.97665	0.027447	0.065935	0.909607	332	3	-0.97665
TMEFF2	10	0.35704	0.68691	0.999999	3635	6	-1.3386	0.027456	0.065964	0.909607	333	2	-1.3386
ABCB5	10	0.75252	0.92498	0.999999	5414	3	-0.78415	0.027495	0.066027	0.909607	334	2	-0.78415
NT_687	1	0.97249	0.97242	0.999999	6284	0	1.4052	0.027512	0.027502	0.909607	335	1	1.4052
TAS2R46	10	0.76057	0.92834	0.999999	5449	3	-0.52667	0.027631	0.066295	0.909607	336	2	-0.52667
GP1BB	10	0.90266	0.97367	0.999999	5994	3	-0.47745	0.027763	0.066583	0.909607	337	2	-0.47745
SCN7A	10	0.11729	0.35672	0.999999	1783	2	-0.058703	0.027807	0.066675	0.909607	338	2	-0.058703
NT_872	1	0.97215	0.97208	0.999999	6283	0	1.327	0.027853	0.027862	0.909607	339	1	1.327
OR8H1	10	0.14871	0.41943	0.999999	2095	5	-1.4034	0.027939	0.066959	0.909607	340	2	-1.4034
KCNH4	10	0.55751	0.8325	0.999999	4589	4	-1.2913	0.027939	0.066959	0.909607	341	2	-1.2913
TMEM99	10	0.47451	0.77737	0.999999	4202	4	-1.1461	0.02816	0.067441	0.909607	342	1	-1.1461
NT_944	1	0.97176	0.9717	0.999999	6282	0	1.291	0.028239	0.028269	0.909607	343	1	1.291
SCAMP4	10	0.34108	0.66986	0.999999	3517	5	-1.3251	0.028284	0.067735	0.909607	344	3	-1.3251
TLR1	10	0.068208	0.24704	0.97249	1220	5	-1.3943	0.028337	0.067839	0.909607	345	2	-1.3943
SLC6A11	10	0.32946	0.6573	0.999999	3444	5	-1.0578	0.028382	0.067936	0.909607	346	1	-1.0578
TFR2	10	0.21174	0.51637	0.999999	2616	4	-1.128	0.028514	0.068264	0.909607	347	2	-1.128
KCNV1	10	0.11281	0.34736	0.999999	1730	5	-0.86006	0.028622	0.068541	0.909607	348	3	-0.86006
ZFYVE27	10	0.33356	0.6618	0.999999	3464	4	-0.8361	0.028692	0.06869	0.909607	349	2	-0.8361
M6PR	10	0.61401	0.86804	0.999999	4875	5	-1.2944	0.028719	0.068752	0.909607	350	3	-1.2944
BACE2	10	0.74435	0.92151	0.999999	5372	3	-0.56303	0.028824	0.068989	0.909607	351	1	-0.56303
NT_867	1	0.97117	0.97112	0.999999	6281	0	1.3454	0.02883	0.028801	0.909607	352	1	1.3454
PPP1R3F	10	0.35725	0.68714	0.999999	3637	3	-0.83484	0.028841	0.069023	0.909607	353	3	-0.83484
NT_1063	1	0.97094	0.9709	0.999999	6280	0	1.367	0.029057	0.029098	0.909607	354	1	1.367
BGN	10	0.3117	0.63777	0.999999	3323	5	-0.96203	0.029085	0.069555	0.909607	355	3	-0.96203
NT_394	1	0.97074	0.97072	0.999999	6279	0	1.2368	0.029262	0.029301	0.909607	356	1	1.2368
AGRN	10	0.23526	0.54659	0.999999	2786	5	-1.1678	0.029267	0.069956	0.909607	357	1	-1.1678
OR2T1	10	0.46094	0.76792	0.999999	4128	4	-0.92784	0.029274	0.069966	0.909607	358	2	-0.92784
SLC26A8	10	0.67699	0.89479	0.999999	5121	3	-0.45494	0.02933	0.070085	0.909607	359	3	-0.45494
DPY19L3	10	0.61326	0.86758	0.999999	4872	4	-1.1802	0.029364	0.070159	0.909607	360	2	-1.1802
CANT1	10	0.38276	0.71187	0.999999	3769	5	-1.3416	0.029488	0.070439	0.909607	361	2	-1.3416
MARCHF9	10	0.51923	0.80741	0.999999	4412	4	-1.2591	0.029709	0.070932	0.909607	362	1	-1.2591
SGPP2	10	0.28165	0.60313	0.999999	3117	6	-1.5433	0.029931	0.071415	0.909607	363	2	-1.5433
ABI3BP	10	0.63087	0.8766	0.999999	4956	3	-0.31216	0.029999	0.071562	0.909607	364	3	-0.31216
NT_1462	1	0.96987	0.96987	0.999999	6278	0	1.3604	0.030126	0.03017	0.909607	365	1	1.3604
STOML1	10	0.069223	0.24951	0.97249	1235	4	-1.0252	0.030152	0.071894	0.909607	366	2	-1.0252
NT_599	1	0.96972	0.9697	0.999999	6277	0	1.2373	0.030285	0.030312	0.909607	367	1	1.2373
KCND1	10	0.71419	0.90926	0.999999	5250	4	-0.92527	0.030373	0.072398	0.909607	368	1	-0.92527
POPDC3	10	0.066236	0.24232	0.97249	1188	3	-0.69119	0.030449	0.07254	0.909607	369	3	-0.69119
MDGA2	10	0.52755	0.81291	0.999999	4451	3	-0.51328	0.030499	0.072654	0.909607	370	3	-0.51328
ADGRL3	10	0.3549	0.6847	0.999999	3615	5	-1.1047	0.030524	0.07271	0.909607	371	3	-1.1047
CACNG4	10	0.30556	0.63074	0.999999	3282	3	0.057203	0.030549	0.072778	0.909607	372	3	0.057203
TMUB2	10	0.91254	0.9764	0.999999	6039	3	-0.35026	0.030751	0.073246	0.909607	373	3	-0.35026
NT_767	1	0.96924	0.96921	0.999999	6276	0	1.2843	0.030762	0.030828	0.909607	374	1	1.2843
GPM6A	10	0.50942	0.80093	0.999999	4369	3	-0.45667	0.030815	0.073387	0.909607	375	2	-0.45667
TMEM89	10	0.94355	0.98588	0.999999	6190	3	-0.68074	0.030903	0.073549	0.909607	376	3	-0.68074
CCR3	10	0.52208	0.80925	0.999999	4421	4	-1.0866	0.031002	0.073774	0.909607	377	2	-1.0866
PIEZO1	10	0.23148	0.54178	0.999999	2762	4	-0.71505	0.03108	0.073939	0.909607	378	3	-0.71505
UTS2R	10	0.17013	0.45906	0.999999	2302	5	-1.3902	0.031186	0.074187	0.909607	379	2	-1.3902
OR10A4	10	0.0073938	0.042612	0.856557	222	9	-1.5289	0.031257	0.074359	0.909607	380	1	-1.5289
C4BPA	10	0.62313	0.87342	0.999999	4927	3	-0.95211	0.031478	0.074781	0.909607	381	2	-0.95211
HYAL2	10	0.30423	0.62931	0.999999	3269	6	-1.5907	0.031602	0.075082	0.909607	382	2	-1.5907
NT_109	1	0.96833	0.96833	0.999999	6275	0	1.2367	0.031671	0.031781	0.909607	383	1	1.2367
ABCA8	10	0.44589	0.75744	0.999999	4066	3	-0.7657	0.031788	0.075441	0.909607	384	3	-0.7657
CNTNAP5	10	0.39813	0.72315	0.999999	3849	5	-1.4652	0.031835	0.075537	0.909607	385	2	-1.4652
FAM57A	10	0.033722	0.14566	0.939533	721	7	-2.0319	0.031919	0.075733	0.909607	386	2	-2.0319
NT_1950	1	0.96792	0.96794	0.999999	6274	0	1.3457	0.03208	0.032202	0.909607	387	1	1.3457
COL1A1	10	0.81099	0.94834	0.999999	5645	4	-0.87144	0.03214	0.076218	0.909607	388	1	-0.87144
LRP11	10	0.20289	0.50446	0.999999	2565	3	-0.72445	0.032161	0.076266	0.909607	389	2	-0.72445
TAS2R38	10	0.29268	0.61605	0.999999	3192	4	-1.3002	0.032255	0.076469	0.909607	390	2	-1.3002
GUCY2F	10	0.8708	0.9652	0.999999	5880	2	-0.80458	0.032261	0.076483	0.909607	391	3	-0.80458
REEP3	10	0.17534	0.46695	0.999999	2350	4	-1.0249	0.032361	0.07669	0.909607	392	2	-1.0249
OR2L13	10	0.91795	0.97789	0.999999	6060	3	-0.051278	0.032417	0.076815	0.909607	393	3	-0.051278
LPPR4	10	0.66867	0.89152	0.999999	5094	3	-0.21113	0.032469	0.076905	0.909607	394	3	-0.21113
NT_33	1	0.96744	0.96744	0.999999	6273	0	1.2715	0.032558	0.032707	0.909607	395	1	1.2715
SLC27A4	10	0.27946	0.60045	0.999999	3100	5	-1.1046	0.032581	0.07717	0.909607	396	1	-1.1046
NT_110	1	0.9674	0.9674	0.999999	6272	0	1.3236	0.032603	0.032746	0.909607	397	1	1.3236
NT_990	1	0.96724	0.96721	0.999999	6271	0	1.3322	0.032762	0.032908	0.909607	398	1	1.3322
ZDHHC18	10	0.26371	0.58169	0.999999	3003	3	-0.51677	0.032771	0.077593	0.909607	399	2	-0.51677
UNC5B	10	0.99712	0.99799	0.999999	6366	1	0.24056	0.032991	0.078076	0.909607	400	3	0.24056
MMRN1	10	0.39667	0.72211	0.999999	3841	3	-0.63599	0.033007	0.078108	0.909607	401	2	-0.63599
NT_440	1	0.96699	0.96695	0.999999	6270	0	1.2556	0.033012	0.033154	0.909607	402	1	1.2556
LMF1	10	0.25947	0.57656	0.999999	2969	5	-1.5944	0.033022	0.078148	0.909607	403	1	-1.5944
HTR2C	10	0.77739	0.93504	0.999999	5518	4	-1.1031	0.033243	0.07862	0.909607	404	1	-1.1031
GPR141	10	0.095366	0.31	0.99463	1537	5	-1.6392	0.033463	0.079099	0.909607	405	2	-1.6392
EHD2	10	0.95138	0.98743	0.999999	6222	2	-0.44301	0.03348	0.079117	0.909607	406	2	-0.44301
SSR1	10	0.77551	0.9343	0.999999	5515	4	-1.3122	0.033671	0.079487	0.909607	407	2	-1.3122
RHCE	10	0.097326	0.31424	0.996374	1556	6	-1.5198	0.033684	0.079506	0.909607	408	1	-1.5198
GPRC5B	10	0.15105	0.42387	0.999999	2114	4	-0.55919	0.033718	0.079576	0.909607	409	2	-0.55919
NT_1915	1	0.96606	0.96604	0.999999	6267	0	1.1935	0.033944	0.034066	0.909607	410	1	1.1935
CHRND	10	0.072845	0.2582	0.97249	1278	5	-1.4028	0.033957	0.080111	0.909607	411	2	-1.4028
KIDINS220	10	0.82994	0.95556	0.999999	5728	2	-0.1224	0.033971	0.080142	0.909607	412	3	-0.1224
GALNT1	10	0.29105	0.61412	0.999999	3185	6	-1.6602	0.034292	0.080774	0.909607	413	2	-1.6602
TM4SF20	10	0.54429	0.82401	0.999999	4535	5	-1.1309	0.034345	0.080893	0.909607	414	1	-1.1309
GABRG3	10	0.63863	0.87968	0.999999	4986	4	-1.1164	0.034426	0.081083	0.909607	415	3	-1.1164
EGFR	10	0.31354	0.63984	0.999999	3331	3	-0.70123	0.034436	0.081111	0.909607	416	2	-0.70123
SLC10A1	10	0.65998	0.88813	0.999999	5072	3	-0.98524	0.034565	0.081407	0.909607	417	2	-0.98524
NT_1447	1	0.96542	0.96541	0.999999	6266	0	1.199	0.03458	0.034752	0.909607	418	1	1.199
ADAM17	10	0.44356	0.75584	0.999999	4054	5	-1.0163	0.034642	0.081576	0.909607	419	3	-1.0163
TUBB4A	10	0.31811	0.6448	0.999999	3368	6	-1.4985	0.034725	0.081752	0.909607	420	2	-1.4985
OR2F1	10	0.55075	0.8281	0.999999	4560	5	-0.69387	0.034785	0.081879	0.909607	421	1	-0.69387
LRRC32	10	0.61733	0.87004	0.999999	4895	3	-0.14534	0.034831	0.081967	0.909607	422	3	-0.14534
AMIGO3	10	0.48591	0.78509	0.999999	4261	3	-0.96292	0.034869	0.082038	0.909607	423	2	-0.96292
SI	10	0.085837	0.28842	0.980706	1443	5	-1.0941	0.034966	0.082243	0.909607	424	2	-1.0941
IDH2	10	0.33417	0.66244	0.999999	3467	5	-1.5356	0.035005	0.082334	0.909607	425	1	-1.5356
CNST	10	0.61309	0.86748	0.999999	4870	4	-1.011	0.035015	0.082354	0.909607	426	2	-1.011
NT_1570	1	0.96487	0.96489	0.999999	6264	0	1.2341	0.035126	0.035326	0.909607	427	1	1.2341
SCARB1	10	0.61057	0.86591	0.999999	4861	5	-1.3443	0.03516	0.082571	0.909607	428	2	-1.3443
CD180	10	0.39891	0.72375	0.999999	3854	5	-1.3521	0.035225	0.08265	0.909607	429	1	-1.3521
SERPING1	10	0.49435	0.79083	0.999999	4297	5	-1.2474	0.035445	0.082963	0.909607	430	1	-1.2474
OR5J2	10	0.56718	0.83867	0.999999	4647	3	-0.72609	0.035665	0.083263	0.909607	431	1	-0.72609
SEMA4F	10	0.34577	0.67485	0.999999	3556	5	-1.5314	0.035695	0.083303	0.909607	432	2	-1.5314
MOG	10	0.97369	0.99174	0.999999	6290	2	-0.51814	0.035743	0.083381	0.909607	433	2	-0.51814
NT_2141	1	0.96422	0.96427	0.999999	6261	0	1.2663	0.035785	0.035933	0.909607	434	1	1.2663
MYOF	10	0.51749	0.80623	0.999999	4400	5	-1.2652	0.035885	0.083591	0.909607	435	2	-1.2652
TSPAN31	10	0.59851	0.85847	0.999999	4809	2	-0.32969	0.036105	0.08385	0.909607	436	2	-0.32969
NT_917	1	0.96387	0.96392	0.999999	6260	0	1.1522	0.036126	0.036267	0.909607	437	1	1.1522
NT_954	1	0.96385	0.9639	0.999999	6259	0	1.1724	0.036149	0.036289	0.909607	438	1	1.1724
OLFML3	10	0.74717	0.92273	0.999999	5381	3	-0.98883	0.036325	0.084114	0.909607	439	2	-0.98883
NT_348	1	0.96365	0.96371	0.999999	6258	0	1.1545	0.036353	0.036512	0.909607	440	1	1.1545
NT_2002	1	0.96358	0.96363	0.999999	6257	0	1.2387	0.036421	0.036603	0.909607	441	1	1.2387
NT_1348	1	0.96347	0.96352	0.999999	6256	0	1.155	0.036535	0.036752	0.909607	442	1	1.155
LRRC59	10	0.59268	0.85483	0.999999	4785	5	-1.2537	0.036545	0.08437	0.909607	443	2	-1.2537
NT_1167	1	0.96335	0.96339	0.999999	6255	0	1.0573	0.036649	0.036846	0.909607	444	1	1.0573
OR6K6	10	0.55216	0.82902	0.999999	4564	5	-0.93807	0.036675	0.084546	0.909607	445	2	-0.93807
NT_172	1	0.96331	0.96334	0.999999	6254	0	1.1337	0.036694	0.036882	0.909607	446	1	1.1337
RNF182	10	0.050939	0.20221	0.97249	986	6	-1.7058	0.036984	0.08495	0.909607	447	1	-1.7058
NT_807	1	0.96281	0.96289	0.999999	6252	0	1.1628	0.037194	0.037377	0.909607	448	1	1.1628
FZD3	10	0.015049	0.076867	0.914541	381	6	-2.0008	0.037318	0.085371	0.909607	449	2	-2.0008
AP5M1	10	0.21428	0.51963	0.999999	2632	5	-1.3491	0.037517	0.085641	0.909607	450	2	-1.3491
PAQR9	10	0.24291	0.55616	0.999999	2839	4	-0.4097	0.037567	0.085693	0.909607	451	2	-0.4097
P4HA1	10	0.24079	0.55341	0.999999	2823	2	-0.56893	0.037643	0.085785	0.909607	452	2	-0.56893
SMPD3	10	0.76545	0.93022	0.999999	5462	2	-0.06362	0.038216	0.086559	0.909607	453	2	-0.06362
OR4A8	10	0.051657	0.20439	0.97249	999	6	-1.4594	0.038302	0.086672	0.909607	454	2	-1.4594
OR2A7	10	0.38964	0.71701	0.999999	3807	4	-0.92928	0.038521	0.086975	0.909607	455	1	-0.92928
MST1R	10	0.10382	0.32817	0.999938	1621	4	-0.17035	0.038669	0.087148	0.909607	456	2	-0.17035
CHRNE	10	0.18914	0.48611	0.999999	2458	5	-1.3385	0.03874	0.087232	0.909607	457	1	-1.3385
STX17	10	0.071083	0.25398	0.97249	1255	6	-2.1177	0.03877	0.087277	0.909607	458	2	-2.1177
NT_2029	1	0.9609	0.96101	0.999999	6249	0	1.0896	0.039103	0.039249	0.909607	459	1	1.0896
BMPR1A	10	0.12518	0.37292	0.999999	1868	5	-1.2079	0.039174	0.087829	0.909607	460	2	-1.2079
CNGB3	10	0.025277	0.11567	0.931348	568	7	-1.8995	0.039179	0.087839	0.909607	461	1	-1.8995
RHBDD3	10	0.066022	0.2418	0.97249	1186	4	-1.2068	0.039398	0.08813	0.909607	462	2	-1.2068
TMEM119	10	0.047913	0.19245	0.970531	935	4	-1.0304	0.039617	0.088419	0.909607	463	1	-1.0304
NT_945	1	0.96037	0.96048	0.999999	6248	0	1.1173	0.039626	0.039739	0.909607	464	1	1.1173
TMEM39A	10	0.60378	0.86181	0.999999	4832	3	-0.63025	0.03963	0.088432	0.909607	465	2	-0.63025
NT_1572	1	0.96024	0.96034	0.999999	6247	0	1.0837	0.039762	0.039859	0.909607	466	1	1.0837
ESYT3	10	0.044629	0.18185	0.970531	876	5	-1.5047	0.039783	0.088631	0.909607	467	2	-1.5047
TMEM200B	10	0.076779	0.26744	0.977902	1325	6	-1.9664	0.039987	0.088946	0.909607	468	2	-1.9664
PVRL1	10	0.078426	0.27132	0.979544	1350	3	-0.79821	0.040275	0.089354	0.909607	469	1	-0.79821
TM4SF18	10	0.0014763	0.0104	0.782586	56	4	-1.0466	0.040494	0.089636	0.909607	470	1	-1.0466
NT_957	1	0.95949	0.95964	0.999999	6246	0	1.0948	0.040512	0.040599	0.909607	471	1	1.0948
NT_123	1	0.95937	0.95951	0.999999	6245	0	1.0599	0.040626	0.040699	0.909607	472	1	1.0599
NT_1879	1	0.95931	0.95945	0.999999	6244	0	1.1554	0.040694	0.040766	0.909607	473	1	1.1554
TACR2	10	0.25856	0.57555	0.999999	2961	5	-1.2214	0.040713	0.089927	0.909607	474	2	-1.2214
KIAA2013	10	0.61441	0.86827	0.999999	4879	3	-1.0043	0.040931	0.090223	0.909607	475	2	-1.0043
NT_1580	1	0.95892	0.95906	0.999999	6243	0	1.1329	0.04108	0.041122	0.909607	476	1	1.1329
NT_541	1	0.95887	0.95902	0.999999	6242	0	1.0675	0.041126	0.041176	0.909607	477	1	1.0675
PCYOX1	10	0.17751	0.46994	0.999999	2371	4	-1.1129	0.04115	0.090483	0.909607	478	1	-1.1129
TGFA	10	0.11935	0.36097	0.999999	1814	3	-0.93953	0.041272	0.090638	0.909607	479	2	-0.93953
OR2T10	10	0.37937	0.70938	0.999999	3752	5	-1.143	0.041323	0.090692	0.909607	480	2	-1.143
SLC17A8	10	0.35803	0.68799	0.999999	3641	4	-1.203	0.04153	0.090969	0.909607	481	2	-1.203
CDHR2	10	2.5595e-06	2.0898e-05	0.133663	1	6	-1.598	0.041588	0.091056	0.909607	482	2	-1.598
ACVR2B	10	0.31339	0.63967	0.999999	3330	6	-1.4203	0.041807	0.091359	0.909607	483	1	-1.4203
CLCN1	10	0.064322	0.23776	0.97249	1163	4	-1.2888	0.042025	0.091682	0.909607	484	1	-1.2888
ADAM12	10	0.63869	0.87971	0.999999	4987	4	-1.0192	0.04205	0.091727	0.909607	485	2	-1.0192
NT_459	1	0.95785	0.95794	0.999999	6241	0	1.1028	0.042149	0.042229	0.909607	486	1	1.1028
OR1S2	10	0.060147	0.22748	0.97249	1112	6	-1.7951	0.042244	0.091946	0.909607	487	1	-1.7951
SLC2A1	10	0.73962	0.91963	0.999999	5362	3	-0.3916	0.042259	0.091956	0.909607	488	2	-0.3916
AQP5	10	0.94378	0.98596	0.999999	6191	3	-1.0255	0.042463	0.092218	0.909607	489	2	-1.0255
PGAP1	10	0.058659	0.22373	0.97249	1095	7	-1.8272	0.042681	0.092495	0.909607	490	1	-1.8272
TMEM63C	10	0.4814	0.78199	0.999999	4243	5	-1.2077	0.0429	0.092765	0.909607	491	2	-1.2077
TMPRSS2	10	0.50402	0.79744	0.999999	4345	4	-0.88798	0.043118	0.093079	0.909607	492	2	-0.88798
COL17A1	10	0.14878	0.41958	0.999999	2097	7	-1.7724	0.043336	0.093353	0.909607	493	1	-1.7724
TMEM86B	10	0.99316	0.99693	0.999999	6359	1	-1.0127	0.043555	0.093652	0.909607	494	2	-1.0127
OR6N1	10	0.16499	0.4497	0.999999	2256	7	-1.4451	0.043677	0.093845	0.909607	495	2	-1.4451
LYNX1	10	0.086466	0.28984	0.980739	1453	5	-1.248	0.04373	0.093904	0.909607	496	2	-1.248
NT_1984	1	0.95615	0.95622	0.999999	6239	0	1.0535	0.043853	0.043945	0.909607	497	1	1.0535
NT_2199	1	0.95603	0.95611	0.999999	6238	0	1.0211	0.043967	0.04404	0.909607	498	1	1.0211
NEO1	10	0.032361	0.14101	0.939533	689	7	-1.4072	0.043991	0.094247	0.909607	499	1	-1.4072
PPT1	10	0.28851	0.61129	0.999999	3168	6	-1.5729	0.044048	0.09432	0.909607	500	2	-1.5729
NT_878	1	0.95594	0.95601	0.999999	6237	0	1.0041	0.044058	0.044131	0.909607	501	1	1.0041
MUC4	10	0.11377	0.34946	0.999999	1744	5	-1.3481	0.04421	0.094503	0.909607	502	1	-1.3481
NT_2146	1	0.95571	0.95578	0.999999	6236	0	1.0564	0.044285	0.04439	0.909607	503	1	1.0564
OSCAR	10	0.045051	0.18321	0.970531	883	7	-1.9987	0.044428	0.0948	0.909607	504	1	-1.9987
NT_1988	1	0.95537	0.95545	0.999999	6235	0	1.0866	0.044626	0.044722	0.909607	505	1	1.0866
NT_245	1	0.95521	0.95528	0.999999	6234	0	0.95584	0.044785	0.044917	0.909607	506	1	0.95584
NT_1801	1	0.95519	0.95524	0.999999	6233	0	0.92896	0.044808	0.044945	0.909607	507	1	0.92896
SDCBP	10	0.25451	0.57052	0.999999	2922	5	-1.1713	0.044864	0.095311	0.909607	508	2	-1.1713
GPR85	10	0.6682	0.89135	0.999999	5093	4	-1.1676	0.0449	0.095365	0.909607	509	2	-1.1676
OR6C70	10	0.13815	0.39894	0.999999	1997	4	-0.79133	0.04506	0.095569	0.909607	510	2	-0.79133
TMEM88	10	0.86379	0.96352	0.999999	5852	3	-0.87709	0.045082	0.095599	0.909607	511	1	-0.87709
SFTPC	10	0.31718	0.64384	0.999999	3359	6	-1.3987	0.0453	0.095933	0.909607	512	1	-1.3987
TMEM14B	10	0.23439	0.54546	0.999999	2781	4	-1.1124	0.045435	0.096134	0.909607	513	2	-1.1124
NT_1355	1	0.95451	0.95461	0.999999	6232	0	1.0846	0.04549	0.045664	0.909607	514	1	1.0846
NLGN2	10	0.0064782	0.037882	0.856557	191	6	-1.8884	0.045518	0.096237	0.909607	515	1	-1.8884
NT_1523	1	0.95421	0.95431	0.999999	6231	0	1.0728	0.045785	0.045905	0.909607	516	1	1.0728
OR4N5	10	0.6021	0.86078	0.999999	4828	1	-0.72864	0.046244	0.097257	0.909607	517	2	-0.72864
NT_412	1	0.95371	0.95379	0.999999	6229	0	0.96463	0.046285	0.046387	0.909607	518	1	0.96463
PORCN	10	0.21394	0.51923	0.999999	2629	4	-0.60754	0.04639	0.097436	0.909607	519	2	-0.60754
GALR1	10	0.15285	0.42726	0.999999	2136	5	-1.5324	0.04646	0.097534	0.909607	520	2	-1.5324
OR1J1	10	0.12556	0.3737	0.999999	1872	4	-1.0228	0.046514	0.097614	0.909607	521	2	-1.0228
LMNA	10	0.75955	0.9279	0.999999	5442	4	-1.2149	0.046607	0.097744	0.909607	522	1	-1.2149
ZDHHC14	10	0.02088	0.099373	0.930672	488	5	-1.5625	0.046623	0.097765	0.909607	523	2	-1.5625
F2RL3	10	0.58192	0.8482	0.999999	4730	3	-0.38072	0.046825	0.098031	0.909607	524	1	-0.38072
IFNGR1	10	0.48312	0.78321	0.999999	4249	5	-1.5351	0.047003	0.098257	0.909607	525	2	-1.5351
NT_21	1	0.95299	0.95314	0.999999	6228	0	1.0274	0.047012	0.047082	0.909607	526	1	1.0274
NT_1248	1	0.95296	0.95311	0.999999	6227	0	0.97852	0.047035	0.047109	0.909607	527	1	0.97852
OR4D9	10	0.075807	0.26519	0.977902	1310	6	-1.7048	0.047043	0.098319	0.909607	528	1	-1.7048
GPR25	10	0.65527	0.88629	0.999999	5054	3	-1.0757	0.047167	0.098475	0.909607	529	2	-1.0757
NT_2154	1	0.95283	0.95297	0.999999	6226	0	0.95191	0.047172	0.047249	0.909607	530	1	0.95191
ADAM30	10	0.27472	0.59489	0.999999	3079	6	-1.5365	0.04726	0.098593	0.909607	531	1	-1.5365
HIATL1	10	0.082615	0.28106	0.980179	1399	7	-1.7008	0.047478	0.098865	0.909607	532	1	-1.7008
ADAM2	10	0.18224	0.47651	0.999999	2404	6	-1.5851	0.047494	0.098887	0.909607	533	2	-1.5851
PILRA	10	0.49406	0.79063	0.999999	4296	5	-1.3644	0.047695	0.099162	0.909607	534	1	-1.3644
TMEM75	10	0.1366	0.39584	0.999999	1981	3	-0.94411	0.047768	0.099266	0.909607	535	2	-0.94411
EPHA3	10	0.5952	0.85644	0.999999	4794	4	-1.1411	0.047913	0.099491	0.91036	536	1	-1.1411
NT_1395	1	0.95199	0.9522	0.999999	6224	0	1.0399	0.048012	0.048117	0.909607	537	1	1.0399
NT_1814	1	0.95165	0.95185	0.999999	6223	0	0.87489	0.048353	0.048478	0.909607	538	1	0.87489
CACNG8	10	0.077935	0.27018	0.978681	1341	5	-1.626	0.048565	0.10042	0.913554	539	2	-1.626
EPHB2	10	0.46633	0.7716	0.999999	4163	3	-0.60592	0.048647	0.10052	0.913554	540	2	-0.60592
NT_22	1	0.95126	0.95144	0.999999	6221	0	0.94034	0.04874	0.048897	0.909607	541	1	0.94034
NT_1768	1	0.95119	0.95138	0.999999	6220	0	0.95471	0.048808	0.04899	0.909607	542	1	0.95471
NT_364	1	0.95108	0.95129	0.999999	6219	0	1.0226	0.048922	0.049088	0.909607	543	1	1.0226
TMEM39B	10	0.8743	0.96608	0.999999	5899	3	-0.7851	0.049	0.10098	0.913554	544	1	-0.7851
NT_1966	1	0.95087	0.95111	0.999999	6218	0	0.93648	0.049126	0.049325	0.909607	545	1	0.93648
NT_1275	1	0.95074	0.95097	0.999999	6217	0	1.0016	0.049262	0.049465	0.909607	546	1	1.0016
AP5S1	10	0.0259	0.11784	0.931348	577	3	-0.81921	0.049434	0.10153	0.913554	547	1	-0.81921
PRSS8	10	0.47076	0.7748	0.999999	4183	5	-1.6019	0.049866	0.10208	0.913554	548	2	-1.6019
GPR37	10	0.91101	0.97601	0.999999	6031	2	0.12081	0.049868	0.10209	0.913554	549	2	0.12081
PRRG2	10	0.79848	0.94341	0.999999	5590	3	-0.34006	0.049922	0.10215	0.913554	550	2	-0.34006
NT_570	1	0.94978	0.94998	0.999999	6216	0	0.92913	0.050217	0.050413	0.909607	551	1	0.92913
NT_1603	1	0.94976	0.94996	0.999999	6215	0	0.92565	0.05024	0.050439	0.909607	552	1	0.92565
SMAGP	10	0.18569	0.4814	0.999999	2436	6	-1.6875	0.050302	0.10272	0.913554	553	2	-1.6875
NT_910	1	0.94962	0.94982	0.999999	6214	0	0.95088	0.050376	0.050544	0.909607	554	1	0.95088
CSF1	10	0.98165	0.99388	0.999999	6320	2	-0.60996	0.050519	0.103	0.913554	555	1	-0.60996
NT_1645	1	0.94944	0.94965	0.999999	6213	0	0.99697	0.050558	0.050715	0.909607	556	1	0.99697
NT_908	1	0.94935	0.94956	0.999999	6212	0	0.87551	0.050649	0.050804	0.909607	557	1	0.87551
SLC16A9	10	0.53605	0.81851	0.999999	4495	4	-0.30872	0.05076	0.10331	0.913554	558	2	-0.30872
CRLF1	10	0.082695	0.28122	0.980179	1400	7	-1.7989	0.050953	0.10356	0.913554	559	1	-1.7989
GIPR	10	0.063737	0.2363	0.97249	1155	7	-1.9367	0.05117	0.10383	0.913554	560	2	-1.9367
NT_682	1	0.94876	0.94894	0.999999	6211	0	0.9376	0.05124	0.051335	0.909607	561	1	0.9376
SLC8A1	10	0.65118	0.88468	0.999999	5032	3	-0.73812	0.051322	0.10402	0.913554	562	2	-0.73812
OR2W3	10	0.34545	0.67452	0.999999	3550	5	-0.92992	0.051386	0.10411	0.913554	563	1	-0.92992
NT_1885	1	0.94853	0.9487	0.999999	6210	0	0.90217	0.051467	0.051588	0.909607	564	1	0.90217
NT_1608	1	0.94851	0.94868	0.999999	6209	0	0.92985	0.05149	0.051608	0.909607	565	1	0.92985
SCNN1G	10	0.087176	0.29147	0.981703	1460	5	-1.3292	0.051603	0.10439	0.913554	566	1	-1.3292
NT_638	1	0.94826	0.94843	0.999999	6208	0	0.96148	0.05174	0.051863	0.909607	567	1	0.96148
PIGT	10	0.26151	0.57898	0.999999	2990	6	-1.4122	0.05182	0.1047	0.913554	568	1	-1.4122
OR3A1	10	0.13674	0.39615	0.999999	1983	6	-1.6863	0.051829	0.10471	0.913554	569	2	-1.6863
NT_2182	1	0.94817	0.94834	0.999999	6207	0	0.95457	0.051831	0.051939	0.909607	570	1	0.95457
OR7D2	10	0.068774	0.24841	0.97249	1230	5	-1.2112	0.051999	0.10493	0.913554	571	2	-1.2112
LAIR1	10	0.69912	0.90338	0.999999	5197	3	-0.14887	0.052036	0.105	0.913554	572	2	-0.14887
TMEM8C	10	0.58783	0.85182	0.999999	4759	5	-1.2233	0.052253	0.10531	0.913554	573	2	-1.2233
GPR82	10	0.67377	0.89351	0.999999	5112	4	-1.4196	0.052282	0.10536	0.913554	574	2	-1.4196
NT_224	1	0.9474	0.94751	0.999999	6205	0	0.96607	0.052603	0.052707	0.909607	575	1	0.96607
HSP90B1	10	0.8228	0.95306	0.999999	5705	3	-0.63308	0.052686	0.10596	0.917114	576	1	-0.63308
CD300LG	10	0.30346	0.62841	0.999999	3264	6	-1.4163	0.052902	0.10623	0.917685	577	1	-1.4163
SGCA	10	0.98153	0.99385	0.999999	6319	1	-0.82841	0.053119	0.10652	0.918223	578	1	-0.82841
NT_13	1	0.94681	0.94692	0.999999	6204	0	0.88372	0.053194	0.053317	0.909607	579	1	0.88372
NT_145	1	0.94669	0.9468	0.999999	6203	0	0.86983	0.053308	0.053422	0.909607	580	1	0.86983
OR4K17	10	0.013441	0.070628	0.908176	350	7	-2.2392	0.053335	0.10685	0.918353	581	1	-2.2392
TRPM1	10	0.18449	0.47968	0.999999	2427	6	-1.7221	0.053364	0.1069	0.918353	582	2	-1.7221
PPAPDC3	10	0.34222	0.67106	0.999999	3523	2	-0.85616	0.053552	0.10716	0.918795	583	2	-0.85616
NT_345	1	0.94631	0.94645	0.999999	6202	0	0.95158	0.053694	0.053791	0.909607	584	1	0.95158
TNFRSF13B	10	0.38276	0.71187	0.999999	3768	5	-1.0223	0.053768	0.10746	0.919757	585	2	-1.0223
CATSPERD	10	0.27127	0.59077	0.999999	3050	5	-1.2495	0.053984	0.10778	0.919757	586	1	-1.2495
CMTM8	10	0.016117	0.081083	0.920189	403	7	-2.1568	0.054166	0.108	0.919757	587	2	-2.1568
NT_1479	1	0.94531	0.9455	0.999999	6200	0	0.9129	0.054694	0.054707	0.909607	588	1	0.9129
IGHG1	10	0.022649	0.10616	0.931348	518	7	-1.9011	0.055065	0.10916	0.920851	589	1	-1.9011
NT_152	1	0.94492	0.9451	0.999999	6199	0	0.83025	0.055081	0.0551	0.909607	590	1	0.83025
NT_1220	1	0.94476	0.94494	0.999999	6197	0	0.86057	0.05524	0.055257	0.909607	591	1	0.86057
CSPG4	10	0.40932	0.73115	0.999999	3898	4	-1.1968	0.055281	0.10945	0.920851	592	1	-1.1968
NT_1564	1	0.94446	0.94465	0.999999	6196	0	0.87029	0.055535	0.05554	0.909607	593	1	0.87029
NT_1748	1	0.94431	0.94448	0.999999	6195	0	0.80868	0.055694	0.055716	0.909607	594	1	0.80868
TRPV5	10	0.41911	0.73827	0.999999	3945	3	-0.63921	0.055712	0.11001	0.920851	595	2	-0.63921
SLC15A3	10	0.048782	0.19544	0.970531	950	5	-1.1607	0.055928	0.11029	0.920851	596	2	-1.1607
NT_1365	1	0.94403	0.94418	0.999999	6194	0	0.89265	0.055967	0.055973	0.909607	597	1	0.89265
NT_724	1	0.94396	0.94411	0.999999	6192	0	0.85938	0.056035	0.056063	0.909607	598	1	0.85938
GRM2	10	0.73874	0.91929	0.999999	5361	3	-0.33389	0.056144	0.11054	0.920851	599	2	-0.33389
ERO1LB	10	0.70936	0.90734	0.999999	5231	4	-1.305	0.05636	0.11082	0.920851	600	2	-1.305
HLA-F	10	0.99997	0.99996	0.999999	6392	0	0.11051	0.056541	0.11106	0.920851	601	2	0.11051
TMEM187	10	0.026608	0.12046	0.931348	593	5	-1.5297	0.056575	0.1111	0.920851	602	1	-1.5297
HHAT	10	0.44328	0.75566	0.999999	4052	5	-1.3114	0.057222	0.11197	0.920851	603	2	-1.3114
NT_207	1	0.94242	0.94264	0.999999	6186	0	0.7588	0.057581	0.057631	0.909607	604	1	0.7588
FAM105A	10	0.37257	0.70301	0.999999	3714	4	-0.87441	0.057714	0.11255	0.920851	605	2	-0.87441
RUSC1	10	0.99968	0.99967	0.999999	6387	0	-0.22387	0.057832	0.1127	0.920851	606	2	-0.22387
SPN	10	0.24873	0.56333	0.999999	2881	4	-0.90679	0.057891	0.1128	0.920851	607	2	-0.90679
NT_1905	1	0.94206	0.94229	0.999999	6184	0	0.79275	0.057944	0.057992	0.909607	608	1	0.79275
SLC2A6	10	0.48582	0.78503	0.999999	4260	2	-0.7058	0.058127	0.11311	0.920851	609	2	-0.7058
NT_875	1	0.94183	0.94205	0.999999	6182	0	0.7732	0.058172	0.058196	0.909607	610	1	0.7732
NT_8	1	0.94181	0.94202	0.999999	6180	0	0.88872	0.058195	0.058218	0.909607	611	1	0.88872
LAMA5	10	0.22074	0.52806	0.999999	2682	3	-1.1634	0.058515	0.11369	0.920851	612	1	-1.1634
NT_277	1	0.94131	0.94152	0.999999	6178	0	0.78261	0.058695	0.058707	0.909607	613	1	0.78261
SDC1	10	0.61864	0.8708	0.999999	4901	4	-1.2318	0.058945	0.1143	0.920851	614	1	-1.2318
NT_1471	1	0.94085	0.94103	0.999999	6177	0	0.8786	0.059149	0.059145	0.909607	615	1	0.8786
OR52Z1	10	0.16031	0.44116	0.999999	2210	6	-1.4197	0.05916	0.11454	0.920851	616	1	-1.4197
CHODL	10	0.010216	0.056795	0.890885	282	8	-1.7637	0.059311	0.11474	0.920851	617	2	-1.7637
NT_1762	1	0.94049	0.94066	0.999999	6175	0	0.86443	0.059513	0.059529	0.909607	618	1	0.86443
TMEM63B	10	0.16485	0.44944	0.999999	2255	2	-1.0929	0.05959	0.1151	0.920851	619	1	-1.0929
TMEM27	10	0.092188	0.30273	0.99144	1498	5	-1.0944	0.059805	0.11541	0.920851	620	1	-1.0944
NT_1726	1	0.94017	0.9403	0.999999	6174	0	0.85227	0.059831	0.059863	0.909607	621	1	0.85227
PPIAL4A	10	0.99987	0.99989	0.999999	6389	0	0.20602	0.059847	0.11545	0.920851	622	2	0.20602
NT_1841	1	0.9401	0.94023	0.999999	6173	0	0.79392	0.059899	0.059919	0.909607	623	1	0.79392
NT_396	1	0.93992	0.94007	0.999999	6172	0	0.83822	0.060081	0.060103	0.909607	624	1	0.83822
HTR1F	10	0.48998	0.7878	0.999999	4278	4	-0.82573	0.060086	0.1158	0.920851	625	2	-0.82573
NT_933	1	0.9399	0.94005	0.999999	6171	0	0.77804	0.060104	0.06012	0.909607	626	1	0.77804
PTPRH	10	0.12962	0.38179	0.999999	1912	7	-1.7621	0.060235	0.11602	0.920851	627	1	-1.7621
A4GALT	10	0.023943	0.11094	0.931348	538	6	-1.8015	0.06045	0.11632	0.920851	628	1	-1.8015
NT_1166	1	0.93937	0.93949	0.999999	6169	0	0.7921	0.060626	0.060648	0.909607	629	1	0.7921
P4HA2	10	0.94165	0.98529	0.999999	6179	1	-0.79991	0.060665	0.11664	0.920851	630	1	-0.79991
ANO6	10	0.64874	0.88373	0.999999	5022	4	-0.78146	0.06088	0.11689	0.920851	631	1	-0.78146
NT_1696	1	0.93894	0.93904	0.999999	6168	0	0.77858	0.061058	0.061058	0.909607	632	1	0.77858
OR10AC1	10	0.015132	0.077175	0.914541	385	4	-1.0427	0.061095	0.11715	0.920851	633	1	-1.0427
TM4SF4	10	0.30375	0.62878	0.999999	3266	5	-0.64453	0.061225	0.11731	0.920851	634	2	-0.64453
GYPE	10	0.12068	0.36368	0.999999	1826	6	-1.6782	0.061285	0.11739	0.920851	635	2	-1.6782
CNOT1	10	0.76579	0.93036	0.999999	5465	4	-1.4371	0.061309	0.11743	0.920851	636	1	-1.4371
NT_666	1	0.93865	0.93875	0.999999	6167	0	0.76668	0.061354	0.061328	0.909607	637	1	0.76668
NT_2213	1	0.93853	0.93865	0.999999	6166	0	0.74083	0.061467	0.06145	0.909607	638	1	0.74083
PNPLA7	10	0.10792	0.33694	0.999999	1686	5	-1.6878	0.061524	0.11771	0.920851	639	1	-1.6878
TRPM6	10	0.71815	0.91096	0.999999	5262	4	-0.81424	0.061526	0.11772	0.920851	640	2	-0.81424
REEP1	10	0.304	0.62906	0.999999	3267	5	-1.4079	0.061707	0.11797	0.920851	641	2	-1.4079
BTN2A2	10	0.19718	0.49689	0.999999	2525	5	-1.2773	0.061739	0.118	0.920851	642	1	-1.2773
NT_1449	1	0.93817	0.93827	0.999999	6161	0	0.76729	0.061831	0.061749	0.909607	643	1	0.76729
NT_938	1	0.93806	0.93818	0.999999	6160	0	0.75321	0.061945	0.061851	0.909607	644	1	0.75321
OR4C15	10	0.28505	0.60716	0.999999	3140	5	-1.42	0.061953	0.1183	0.920851	645	1	-1.42
PQLC1	10	0.006493	0.037972	0.856557	192	7	-2.4428	0.062168	0.11859	0.920851	646	1	-2.4428
TMCC1	10	0.18268	0.47711	0.999999	2407	6	-1.5576	0.062251	0.1187	0.920851	647	2	-1.5576
NT_181	1	0.93769	0.93781	0.999999	6159	0	0.80253	0.062308	0.062212	0.909607	648	1	0.80253
NT_1035	1	0.93765	0.93776	0.999999	6158	0	0.75328	0.062354	0.062258	0.909607	649	1	0.75328
SLC6A4	10	0.078306	0.27104	0.979544	1346	5	-1.6853	0.062372	0.11884	0.920851	650	2	-1.6853
NT_1482	1	0.93758	0.93769	0.999999	6157	0	0.80819	0.062422	0.062325	0.909607	651	1	0.80819
NT_718	1	0.93749	0.93759	0.999999	6156	0	0.74836	0.062513	0.062418	0.909607	652	1	0.74836
NT_457	1	0.93733	0.93741	0.999999	6154	0	0.73252	0.062672	0.062548	0.909607	653	1	0.73252
SLC8A2	10	0.69456	0.90159	0.999999	5178	4	-0.87277	0.062736	0.1193	0.920851	654	2	-0.87277
QRFPR	10	0.27447	0.59461	0.999999	3077	4	-0.98345	0.062797	0.11936	0.920851	655	2	-0.98345
PI16	10	0.010968	0.060489	0.89916	298	5	-1.415	0.062811	0.11938	0.920851	656	1	-1.415
CNTNAP2	10	0.071918	0.25602	0.97249	1269	6	-1.5067	0.062979	0.11959	0.920851	657	2	-1.5067
ZDHHC21	10	0.59946	0.85902	0.999999	4813	5	-1.0631	0.063026	0.11965	0.920851	658	2	-1.0631
NT_1491	1	0.93696	0.93705	0.999999	6153	0	0.82859	0.063036	0.062897	0.909607	659	1	0.82859
SLC26A11	10	0.96644	0.99018	0.999999	6268	2	-0.90742	0.06324	0.11994	0.920851	660	2	-0.90742
SLC22A15	10	0.11117	0.34386	0.999999	1717	5	-1.1781	0.063283	0.12	0.920851	661	2	-1.1781
NT_801	1	0.93671	0.9368	0.999999	6152	0	0.73813	0.063286	0.063159	0.909607	662	1	0.73813
C1QTNF2	10	0.72527	0.91384	0.999999	5300	3	-0.34571	0.063344	0.12008	0.920851	663	2	-0.34571
NT_1043	1	0.9366	0.93668	0.999999	6150	0	0.72156	0.063399	0.063309	0.909607	664	1	0.72156
NT_1506	1	0.93615	0.93625	0.999999	6149	0	0.78013	0.063854	0.063744	0.909607	665	1	0.78013
OR4A15	10	0.87146	0.96536	0.999999	5885	3	-0.9766	0.063883	0.12079	0.920851	666	1	-0.9766
SGCB	10	0.29252	0.61585	0.999999	3190	5	-1.0954	0.064016	0.12095	0.920851	667	2	-1.0954
TMC1	10	0.05159	0.20418	0.97249	997	5	-1.5695	0.064311	0.12134	0.920851	668	1	-1.5695
NT_446	1	0.93562	0.93571	0.999999	6148	0	0.7393	0.064376	0.064288	0.909607	669	1	0.7393
NT_2066	1	0.93556	0.93566	0.999999	6147	0	0.69421	0.064445	0.064351	0.909607	670	1	0.69421
OR52I2	10	0.3262	0.65364	0.999999	3426	5	-1.45	0.064525	0.12163	0.920851	671	1	-1.45
NT_1300	1	0.93542	0.93555	0.999999	6145	0	0.72423	0.064581	0.064515	0.909607	672	1	0.72423
ACTB	10	0.4103	0.73188	0.999999	3904	5	-1.4044	0.064628	0.12175	0.920851	673	2	-1.4044
FBN2	10	0.41742	0.73709	0.999999	3938	4	-1.2078	0.064739	0.1219	0.920851	674	2	-1.2078
LY6K	10	0.129	0.38049	0.999999	1905	5	-1.2642	0.064874	0.12208	0.920851	675	2	-1.2642
NT_516	1	0.93499	0.93513	0.999999	6142	0	0.74575	0.065013	0.064933	0.909607	676	1	0.74575
NT_1406	1	0.9349	0.93503	0.999999	6141	0	0.79877	0.065104	0.065017	0.909607	677	1	0.79877
OR9Q1	10	0.22411	0.53234	0.999999	2711	5	-1.4141	0.065167	0.12246	0.920851	678	1	-1.4141
NT_1753	1	0.93449	0.93462	0.999999	6138	0	0.75976	0.065513	0.065478	0.909607	679	1	0.75976
CLDN1	10	0.99987	0.99989	0.999999	6388	0	-0.55256	0.065595	0.12302	0.920851	680	2	-0.55256
NT_1585	1	0.93435	0.93453	0.999999	6137	0	0.75665	0.065649	0.065608	0.909607	681	1	0.75665
SAMD8	10	0.18813	0.48479	0.999999	2452	6	-1.5251	0.065675	0.12313	0.920851	682	2	-1.5251
ACAA1	10	0.41584	0.7359	0.999999	3930	3	-0.85168	0.065736	0.12321	0.920851	683	2	-0.85168
ST14	10	0.28951	0.61243	0.999999	3176	5	-1.2211	0.065808	0.12329	0.920851	684	1	-1.2211
DLK1	10	0.07424	0.26149	0.972955	1299	6	-1.8386	0.066045	0.12359	0.920851	685	2	-1.8386
NT_1718	1	0.9339	0.93409	0.999999	6135	0	0.6998	0.066104	0.066108	0.909607	686	1	0.6998
TMEM231	10	0.29116	0.61425	0.999999	3186	6	-1.5661	0.066236	0.12385	0.920851	687	2	-1.5661
ZNRF3	10	0.48868	0.78698	0.999999	4273	5	-1.205	0.066449	0.1241	0.920851	688	1	-1.205
SLC9A3	10	0.5414	0.82211	0.999999	4520	5	-1.3524	0.066541	0.12421	0.920851	689	2	-1.3524
RTP2	10	0.060665	0.2288	0.97249	1119	5	-1.3801	0.066603	0.12428	0.920851	690	2	-1.3801
NT_2156	1	0.93326	0.93349	0.999999	6133	0	0.73162	0.06674	0.066724	0.909607	691	1	0.73162
EBP	10	0.079414	0.27364	0.980179	1359	5	-1.2503	0.066851	0.1246	0.920851	692	2	-1.2503
NT_214	1	0.93303	0.93324	0.999999	6132	0	0.73232	0.066967	0.066922	0.909607	693	1	0.73232
NT_1615	1	0.93276	0.93297	0.999999	6130	0	0.76335	0.06724	0.067187	0.909607	694	1	0.76335
OR4K3	10	0.13472	0.39207	0.999999	1968	7	-1.6084	0.067304	0.12522	0.920851	695	1	-1.6084
BCHE	10	0.73021	0.91585	0.999999	5323	2	-0.47552	0.067349	0.12528	0.920851	696	2	-0.47552
ATP8B4	10	0.85711	0.96191	0.999999	5826	3	-1.1117	0.067517	0.12551	0.920851	697	1	-1.1117
CD164	10	0.24508	0.55882	0.999999	2858	6	-1.3993	0.06773	0.1258	0.920851	698	1	-1.3993
NT_975	1	0.93224	0.93245	0.999999	6128	0	0.76438	0.067763	0.067687	0.909607	699	1	0.76438
NLGN4Y	10	0.00034086	0.0026556	0.622204	14	3	-0.90601	0.067944	0.1261	0.920851	700	1	-0.90601
NT_34	1	0.93206	0.93226	0.999999	6127	0	0.67124	0.067945	0.067877	0.909607	701	1	0.67124
NT_330	1	0.93185	0.93206	0.999999	6126	0	0.72813	0.068149	0.068079	0.909607	702	1	0.72813
OR51B5	10	0.33624	0.6647	0.999999	3485	4	-0.78273	0.068157	0.12638	0.920851	703	1	-0.78273
NT_20	1	0.93167	0.93183	0.999999	6125	0	0.66264	0.068331	0.068243	0.909607	704	1	0.66264
SYT1	10	0.059375	0.22553	0.97249	1102	6	-1.8902	0.06837	0.12669	0.920851	705	2	-1.8902
NT_1861	1	0.93149	0.93168	0.999999	6122	0	0.72803	0.068513	0.06843	0.909607	706	1	0.72803
SLC51A	10	0.024262	0.11213	0.931348	543	8	-1.9622	0.068584	0.12698	0.920851	707	1	-1.9622
NT_2188	1	0.93128	0.93147	0.999999	6121	0	0.69137	0.068717	0.068648	0.909607	708	1	0.69137
NT_1260	1	0.93126	0.93146	0.999999	6120	0	0.7066	0.06874	0.068678	0.909607	709	1	0.7066
FGFR3	10	0.081803	0.27922	0.980179	1392	5	-1.285	0.06885	0.1273	0.920851	710	2	-1.285
CDH16	10	0.045934	0.18616	0.970531	898	6	-1.7596	0.068912	0.12739	0.920851	711	2	-1.7596
NT_790	1	0.93101	0.93119	0.999999	6119	0	0.69091	0.06899	0.068888	0.909607	712	1	0.69091
ZPLD1	10	0.25451	0.57052	0.999999	2923	5	-1.2926	0.06901	0.12754	0.920851	713	1	-1.2926
OR52D1	10	0.14709	0.41644	0.999999	2080	3	-0.68965	0.069101	0.12766	0.920851	714	2	-0.68965
ENTPD7	10	0.55898	0.83343	0.999999	4600	5	-1.0759	0.069164	0.12775	0.920851	715	2	-1.0759
NT_1219	1	0.93083	0.93098	0.999999	6118	0	0.65058	0.069172	0.069071	0.909607	716	1	0.65058
GBA	10	0.25579	0.57216	0.999999	2939	5	-1.1644	0.069223	0.12783	0.920851	717	1	-1.1644
CLRN3	10	0.81712	0.95083	0.999999	5673	4	-0.67316	0.069353	0.12802	0.920851	718	2	-0.67316
LTBP1	10	0.086225	0.28933	0.980739	1449	5	-1.4666	0.069436	0.12812	0.920851	719	1	-1.4666
YBX3	10	0.43274	0.74807	0.999999	4008	5	-1.1366	0.069649	0.12839	0.920851	720	1	-1.1366
NT_1333	1	0.93033	0.93054	0.999999	6116	0	0.63906	0.069672	0.0696	0.909607	721	1	0.63906
ACSL5	10	0.066972	0.24405	0.97249	1200	7	-1.8965	0.069731	0.1285	0.920851	722	2	-1.8965
RNF186	10	0.41915	0.73828	0.999999	3946	3	-0.94999	0.069857	0.12868	0.920851	723	2	-0.94999
OPCML	10	0.59227	0.85459	0.999999	4778	2	-0.85812	0.069862	0.12869	0.920851	724	1	-0.85812
NT_1316	1	0.92999	0.93018	0.999999	6115	0	0.65253	0.070013	0.069907	0.909607	725	1	0.65253
NT_716	1	0.92996	0.93016	0.999999	6114	0	0.68456	0.070036	0.069924	0.909607	726	1	0.68456
NT_1105	1	0.92978	0.92997	0.999999	6113	0	0.6669	0.070218	0.070106	0.909607	727	1	0.6669
SERPINA1	10	0.56028	0.8343	0.999999	4605	3	-0.94417	0.070236	0.12918	0.920851	728	2	-0.94417
SIGLEC7	10	0.088127	0.29354	0.981951	1468	6	-1.3737	0.070288	0.12924	0.920851	729	1	-1.3737
TSPAN14	10	0.016886	0.084018	0.924942	423	7	-2.1056	0.070362	0.12935	0.920851	730	2	-2.1056
ANTXR2	10	0.017922	0.088035	0.930672	440	4	-0.91762	0.070501	0.12953	0.920851	731	1	-0.91762
NT_9	1	0.92946	0.92969	0.999999	6112	0	0.70882	0.070536	0.070439	0.909607	732	1	0.70882
CUBN	10	0.56607	0.83795	0.999999	4634	3	-0.56885	0.070742	0.12982	0.920851	733	2	-0.56885
CES1	10	0.06383	0.23653	0.97249	1157	6	-1.5871	0.070926	0.13006	0.920851	734	2	-1.5871
NT_936	1	0.92901	0.92923	0.999999	6110	0	0.63156	0.07099	0.070904	0.909607	735	1	0.63156
NT_1303	1	0.92894	0.92916	0.999999	6109	0	0.66812	0.071058	0.070964	0.909607	736	1	0.66812
GRIK5	10	0.35329	0.68297	0.999999	3605	5	-1.362	0.071139	0.13034	0.920851	737	1	-1.362
SLC32A1	10	0.16137	0.44306	0.999999	2220	5	-1.37	0.071352	0.13064	0.920851	738	1	-1.37
FAM173B	10	0.076796	0.26748	0.977902	1326	7	-1.8114	0.071564	0.13092	0.920851	739	2	-1.8114
NT_808	1	0.92837	0.92866	0.999999	6108	0	0.6552	0.071627	0.071501	0.909607	740	1	0.6552
LPCAT2	10	0.0025195	0.01647	0.85398	76	4	-1.2282	0.071632	0.13102	0.920851	741	2	-1.2282
SLC29A2	10	0.12632	0.37533	0.999999	1878	6	-1.499	0.071696	0.13111	0.920851	742	2	-1.499
NT_725	1	0.92826	0.92855	0.999999	6107	0	0.71914	0.07174	0.071617	0.909607	743	1	0.71914
OR1L4	10	0.024832	0.11412	0.931348	558	6	-1.8923	0.071777	0.13122	0.920851	744	1	-1.8923
OR10A2	10	0.26678	0.58538	0.999999	3018	5	-1.1938	0.071887	0.13137	0.920851	745	2	-1.1938
NT_2013	1	0.92803	0.92832	0.999999	6106	0	0.72389	0.071968	0.071823	0.909607	746	1	0.72389
ITGA5	10	0.32465	0.65199	0.999999	3414	5	-1.2993	0.071989	0.13152	0.920851	747	1	-1.2993
NPHS2	10	0.21484	0.52034	0.999999	2636	5	-0.93735	0.072078	0.13167	0.920851	748	2	-0.93735
SEMA4B	10	0.538	0.81983	0.999999	4506	5	-1.2904	0.072202	0.13185	0.920851	749	1	-1.2904
TMEM161A	10	0.50764	0.79981	0.999999	4356	5	-1.497	0.072414	0.13214	0.920851	750	1	-1.497
CTSD	10	0.4638	0.76984	0.999999	4150	3	-0.91023	0.072461	0.1322	0.920851	751	2	-0.91023
ANGPT1	10	0.072202	0.25667	0.97249	1272	4	-0.92422	0.072626	0.1324	0.920851	752	2	-0.92422
ADRA1B	10	0.25128	0.56655	0.999999	2901	4	-0.84608	0.072717	0.1325	0.920851	753	2	-0.84608
MFAP3L	10	0.30355	0.62852	0.999999	3265	5	-1.492	0.072839	0.13267	0.920851	754	2	-1.492
GPR1	10	0.47056	0.77464	0.999999	4179	4	-0.63778	0.073051	0.13298	0.920851	755	1	-0.63778
GPR148	10	0.034642	0.14877	0.95151	730	5	-1.3561	0.073102	0.13304	0.920851	756	2	-1.3561
NT_1822	1	0.9269	0.92723	0.999999	6102	0	0.68047	0.073104	0.072956	0.909607	757	1	0.68047
NT_723	1	0.92685	0.92718	0.999999	6101	0	0.64167	0.073149	0.073011	0.909607	758	1	0.64167
TSPAN8	10	0.55235	0.82912	0.999999	4565	5	-1.4181	0.073263	0.13328	0.920851	759	1	-1.4181
PCDHGB7	10	0.37669	0.70725	0.999999	3733	5	-1.2899	0.073294	0.13333	0.920851	760	2	-1.2899
IL31RA	10	0.61615	0.86934	0.999999	4888	2	-0.86779	0.073476	0.13359	0.920851	761	2	-0.86779
NT_1485	1	0.92642	0.92677	0.999999	6100	0	0.62771	0.073581	0.073415	0.909607	762	1	0.62771
FLVCR2	10	0.11962	0.36153	0.999999	1819	6	-1.6675	0.073688	0.13387	0.920851	763	1	-1.6675
NKAIN3	10	0.44645	0.7578	0.999999	4068	5	-1.2411	0.073744	0.13396	0.920851	764	2	-1.2411
OR2T4	10	0.00034656	0.0026819	0.622204	15	6	-1.6387	0.0739	0.13415	0.920851	765	2	-1.6387
NT_2106	1	0.92576	0.92612	0.999999	6099	0	0.65966	0.07424	0.074054	0.909607	766	1	0.65966
NT_2145	1	0.92549	0.92588	0.999999	6098	0	0.64396	0.074513	0.074322	0.909607	767	1	0.64396
IL1R1	10	0.21887	0.52555	0.999999	2670	6	-1.6503	0.074748	0.1352	0.922093	768	1	-1.6503
NT_1730	1	0.92508	0.92551	0.999999	6097	0	0.60752	0.074922	0.074693	0.909607	769	1	0.60752
SLC35F3	10	0.93819	0.98416	0.999999	6162	3	-0.62439	0.075384	0.13602	0.922093	770	1	-0.62439
NT_1501	1	0.92444	0.92495	0.999999	6095	0	0.68416	0.075559	0.075326	0.909607	771	1	0.68416
SLITRK1	10	0.17286	0.46366	0.999999	2331	6	-1.757	0.075595	0.13626	0.922093	772	1	-1.757
PTPRD	10	0.31286	0.63909	0.999999	3327	3	-0.95405	0.075943	0.13671	0.922093	773	2	-0.95405
DBH	10	0.77034	0.93219	0.999999	5483	2	-0.53222	0.076008	0.13678	0.922093	774	2	-0.53222
STX7	10	0.098151	0.316	0.997024	1565	6	-2.0685	0.076019	0.1368	0.922093	775	2	-2.0685
LRRC26	10	0.10548	0.33169	0.999938	1645	4	-1.2843	0.076203	0.13705	0.922093	776	2	-1.2843
NT_1092	1	0.92378	0.92428	0.999999	6093	0	0.64286	0.076218	0.076014	0.909607	777	0	0.64286
OR2C3	10	0.0049006	0.029598	0.856557	144	8	-2.2513	0.076333	0.13724	0.922093	778	2	-2.2513
NT_980	1	0.92353	0.92403	0.999999	6092	0	0.61672	0.076468	0.076283	0.909607	779	0	0.61672
TMEM184B	10	0.048595	0.19481	0.970531	948	6	-1.8205	0.076528	0.13751	0.922093	780	2	-1.8205
PLAUR	10	0.31392	0.64027	0.999999	3332	2	-0.67256	0.076654	0.13766	0.922093	781	1	-0.67256
LPPR2	10	0.64626	0.88271	0.999999	5014	3	-0.88489	0.076724	0.13776	0.922093	782	2	-0.88489
OR8S1	10	0.45649	0.76486	0.999999	4114	4	-1.0265	0.076789	0.13784	0.922093	783	2	-1.0265
YWHAQ	10	0.82297	0.95312	0.999999	5707	4	-0.76675	0.076854	0.13792	0.922093	784	2	-0.76675
NT_1853	1	0.92276	0.92321	0.999999	6090	0	0.66427	0.07724	0.077099	0.909607	785	0	0.66427
OR7D4	10	0.055274	0.21527	0.97249	1050	6	-1.5643	0.077499	0.13886	0.922093	786	2	-1.5643
NT_1056	1	0.92235	0.9228	0.999999	6089	0	0.64045	0.077649	0.077552	0.909607	787	0	0.64045
SLC34A1	10	0.7047	0.90548	0.999999	5215	1	-0.71184	0.077711	0.13914	0.922093	788	2	-0.71184
NT_1163	1	0.92221	0.92267	0.999999	6087	0	0.55307	0.077786	0.077702	0.909607	789	0	0.55307
TOR3A	10	0.36126	0.6914	0.999999	3652	5	-1.1474	0.077922	0.1394	0.922093	790	2	-1.1474
NT_1222	1	0.92206	0.92254	0.999999	6086	0	0.66008	0.077945	0.077865	0.909607	791	0	0.66008
CD86	10	0.21595	0.52181	0.999999	2642	4	-0.49404	0.077967	0.13945	0.922093	792	2	-0.49404
LTB	10	0.26715	0.58582	0.999999	3020	1	-0.20004	0.078133	0.13969	0.922093	793	1	-0.20004
NT_1031	1	0.92178	0.92223	0.999999	6085	0	0.57544	0.078218	0.078151	0.909607	794	0	0.57544
NT_914	1	0.92153	0.92199	0.999999	6083	0	0.61532	0.078468	0.078404	0.909607	795	0	0.61532
PVRL3	10	0.071564	0.25514	0.97249	1261	6	-1.7133	0.078556	0.14028	0.922093	796	1	-1.7133
NT_1751	1	0.9214	0.92186	0.999999	6082	0	0.57653	0.078604	0.078543	0.909607	797	0	0.57653
NT_1398	1	0.92128	0.92175	0.999999	6081	0	0.64236	0.078718	0.078648	0.909607	798	0	0.64236
P3H4	10	0.41978	0.73876	0.999999	3949	5	-1.3913	0.078755	0.14057	0.922093	799	2	-1.3913
PBXIP1	10	0.69085	0.90016	0.999999	5166	3	-0.94921	0.078953	0.14081	0.922093	800	2	-0.94921
SSTR5	10	0.047245	0.19038	0.970531	922	5	-1.4637	0.078978	0.14084	0.922093	801	1	-1.4637
TRPV1	10	0.015166	0.077331	0.914541	386	5	-1.5598	0.079019	0.14089	0.922093	802	2	-1.5598
ANO10	10	0.0076887	0.044147	0.85873	231	9	-1.8647	0.079189	0.14109	0.922093	803	1	-1.8647
ZDHHC24	10	0.3539	0.68363	0.999999	3609	4	-0.99302	0.079348	0.14128	0.922093	804	2	-0.99302
NT_758	1	0.92042	0.92095	0.999999	6080	0	0.57212	0.079581	0.079523	0.909607	805	0	0.57212
TRHDE	10	0.62481	0.87408	0.999999	4932	4	-1.2497	0.079611	0.14163	0.922093	806	1	-1.2497
NT_2011	1	0.92026	0.92079	0.999999	6079	0	0.58286	0.07974	0.079662	0.909607	807	0	0.58286
TNFRSF10B	10	0.011335	0.061997	0.89916	308	6	-2.2404	0.079822	0.14192	0.922093	808	1	-2.2404
OR6C1	10	0.017475	0.086292	0.930672	429	6	-1.5176	0.079877	0.142	0.922093	809	2	-1.5176
OR2V2	10	0.050211	0.1999	0.97249	969	7	-1.896	0.079943	0.14211	0.922093	810	2	-1.896
NT_1787	1	0.92001	0.92053	0.999999	6077	0	0.60338	0.07999	0.079884	0.909607	811	0	0.60338
NKG7	10	0.026157	0.11884	0.931348	580	6	-1.6357	0.080075	0.14231	0.922093	812	2	-1.6357
NT_698	1	0.91983	0.92034	0.999999	6074	0	0.63375	0.080172	0.080054	0.909607	813	0	0.63375
NT_216	1	0.91978	0.92029	0.999999	6073	0	0.62061	0.080218	0.080105	0.909607	814	0	0.62061
NT_246	1	0.91971	0.92022	0.999999	6072	0	0.5955	0.080286	0.080178	0.909607	815	0	0.5955
NT_326	1	0.91958	0.92009	0.999999	6071	0	0.58314	0.080422	0.080298	0.909607	816	0	0.58314
NT_1937	1	0.91955	0.92007	0.999999	6070	0	0.53065	0.080445	0.080323	0.909607	817	0	0.53065
NT_1981	1	0.91946	0.91998	0.999999	6069	0	0.57974	0.080536	0.080396	0.909607	818	0	0.57974
OR51A4	10	0.06661	0.24318	0.97249	1194	7	-1.6888	0.080665	0.14312	0.922093	819	1	-1.6888
NT_589	1	0.91926	0.91978	0.999999	6067	0	0.56053	0.08074	0.080583	0.909607	820	0	0.56053
NT_1279	1	0.91924	0.91976	0.999999	6066	0	0.61913	0.080763	0.080616	0.909607	821	0	0.61913
NT_1579	1	0.91919	0.91972	0.999999	6065	0	0.61869	0.080809	0.080672	0.909607	822	0	0.61869
KCNIP4	10	0.45651	0.76487	0.999999	4115	4	-1.1737	0.080871	0.14334	0.922093	823	2	-1.1737
ACKR4	10	0.80588	0.94634	0.999999	5623	3	-0.56806	0.080876	0.14334	0.922093	824	1	-0.56806
PKDREJ	10	0.27834	0.59911	0.999999	3092	6	-1.4202	0.081086	0.14365	0.922093	825	1	-1.4202
NT_1913	1	0.9189	0.91945	0.999999	6064	0	0.58054	0.081104	0.080966	0.909607	826	0	0.58054
NT_186	1	0.91883	0.91937	0.999999	6063	0	0.57449	0.081172	0.081032	0.909607	827	0	0.57449
NT_1602	1	0.91835	0.91891	0.999999	6062	0	0.54937	0.08165	0.081517	0.909607	828	0	0.54937
PCDHB8	10	0.026243	0.11913	0.931348	582	5	-1.7455	0.081736	0.14449	0.922093	829	2	-1.7455
TMEM120A	10	0.35518	0.68499	0.999999	3619	4	-0.13266	0.081803	0.14456	0.922093	830	2	-0.13266
MPZ	10	0.28443	0.60644	0.999999	3136	3	-0.9993	0.081928	0.14474	0.922093	831	1	-0.9993
MFAP5	10	0.38867	0.71636	0.999999	3800	5	-1.2123	0.08207	0.14495	0.922093	832	2	-1.2123
GPR137B	10	0.2729	0.5927	0.999999	3065	6	-1.6916	0.082136	0.14503	0.922093	833	2	-1.6916
RCN1	10	0.76944	0.93185	0.999999	5480	4	-1.1268	0.082203	0.1451	0.922093	834	2	-1.1268
NT_1806	1	0.91769	0.91827	0.999999	6059	0	0.53183	0.082309	0.082156	0.909607	835	0	0.53183
IL11RA	10	0.25964	0.57675	0.999999	2971	2	-0.4181	0.082337	0.14524	0.922093	836	2	-0.4181
OR4F4	10	0.11179	0.34518	0.999999	1719	5	-1.0003	0.082349	0.14525	0.922093	837	1	-1.0003
NT_306	1	0.91753	0.91812	0.999999	6058	0	0.5478	0.082468	0.082306	0.909607	838	0	0.5478
XKRX	10	0.72242	0.9127	0.999999	5284	3	-1.0643	0.082471	0.14542	0.922093	839	2	-1.0643
CEACAM21	10	0.10964	0.34057	0.999999	1701	6	-1.9543	0.08256	0.14552	0.922093	840	1	-1.9543
NT_2017	1	0.91724	0.91786	0.999999	6057	0	0.60866	0.082763	0.082593	0.909607	841	0	0.60866
IL6ST	10	0.34199	0.67081	0.999999	3521	6	-1.5202	0.08277	0.14578	0.922093	842	2	-1.5202
OTOP2	10	0.012537	0.066877	0.902562	327	6	-1.4158	0.08298	0.14606	0.922093	843	1	-1.4158
CCR9	10	0.2003	0.50108	0.999999	2541	6	-1.8478	0.083006	0.1461	0.922093	844	2	-1.8478
KLRC1	10	0.3431	0.67201	0.999999	3533	3	-1.0959	0.08319	0.14635	0.922093	845	1	-1.0959
P2RX4	10	0.68492	0.89782	0.999999	5150	4	-1.0227	0.0834	0.14662	0.922093	846	1	-1.0227
NT_1267	1	0.91649	0.91703	0.999999	6055	0	0.5409	0.083513	0.08335	0.909607	847	0	0.5409
ZDHHC13	10	0.64247	0.88125	0.999999	5002	3	-0.45487	0.083812	0.14721	0.922093	848	2	-0.45487
SLC13A3	10	0.29937	0.62367	0.999999	3236	5	-1.4425	0.083821	0.14723	0.922093	849	1	-1.4425
NT_2193	1	0.91601	0.91653	0.999999	6052	0	0.55823	0.083991	0.083816	0.909607	850	0	0.55823
MAGEH1	10	0.87594	0.96653	0.999999	5905	3	-0.4809	0.084031	0.14751	0.922093	851	1	-0.4809
CORIN	10	0.52975	0.81441	0.999999	4458	3	-0.67348	0.084081	0.14757	0.922093	852	2	-0.67348
LRRC25	10	0.1338	0.39026	0.999999	1960	6	-1.6439	0.084148	0.14766	0.922093	853	2	-1.6439
HCN2	10	0.85495	0.96136	0.999999	5815	3	-0.70894	0.084215	0.14778	0.922093	854	2	-0.70894
AVPR1A	10	0.36154	0.69168	0.999999	3654	5	-1.0905	0.084241	0.14781	0.922093	856	1	-1.0905
NT_499	1	0.91576	0.91625	0.999999	6051	0	0.5352	0.084241	0.084083	0.909607	855	0	0.5352
NT_211	1	0.91567	0.91615	0.999999	6050	0	0.59837	0.084331	0.084162	0.909607	857	0	0.59837
NOX4	10	0.021494	0.1017	0.930672	500	4	-1.0814	0.084417	0.14802	0.922093	858	2	-1.0814
FCER1A	10	0.8345	0.95655	0.999999	5745	3	-0.49877	0.084451	0.14806	0.922093	859	2	-0.49877
NT_1276	1	0.91546	0.91595	0.999999	6049	0	0.49545	0.084536	0.084354	0.909607	860	0	0.49545
QSOX2	10	0.0074243	0.042781	0.856557	223	8	-2.3994	0.084661	0.14833	0.922093	861	1	-2.3994
OR10J3	10	0.38112	0.71066	0.999999	3759	4	-1.0624	0.084822	0.14856	0.922093	862	2	-1.0624
PCDHA13	10	0.46211	0.76869	0.999999	4137	2	-0.91738	0.08489	0.14864	0.922093	863	2	-0.91738
NT_1181	1	0.91501	0.91552	0.999999	6048	0	0.53433	0.084991	0.084783	0.909607	864	0	0.53433
NT_688	1	0.91496	0.91548	0.999999	6047	0	0.56069	0.085036	0.084828	0.909607	865	0	0.56069
STX2	10	0.65322	0.88553	0.999999	5042	4	-1.1013	0.08529	0.14916	0.923529	866	1	-1.1013
NT_670	1	0.91451	0.91502	0.999999	6045	0	0.58304	0.085491	0.08528	0.909607	867	0	0.58304
FAM21A	10	0.27176	0.59139	0.999999	3054	6	-1.3967	0.0855	0.14948	0.923597	868	1	-1.3967
NPBWR1	10	0.48431	0.78405	0.999999	4253	4	-1.079	0.085566	0.1496	0.923597	869	2	-1.079
C5AR1	10	0.6783	0.89526	0.999999	5126	3	-0.92281	0.085919	0.15011	0.924223	870	2	-0.92281
ITGA6	10	0.1179	0.358	0.999999	1790	4	-1.0079	0.086129	0.15042	0.924223	871	1	-1.0079
ATP9B	10	0.34257	0.67144	0.999999	3527	5	-1.5841	0.086176	0.15048	0.924223	872	2	-1.5841
SLC36A3	10	0.013348	0.070278	0.908176	347	7	-1.9745	0.086338	0.1507	0.924223	873	1	-1.9745
NT_2038	1	0.91326	0.9137	0.999999	6043	0	0.52836	0.086741	0.086447	0.909607	874	0	0.52836
COL6A6	10	0.30915	0.63494	0.999999	3304	4	-1.167	0.086757	0.15121	0.924223	875	1	-1.167
OR52L1	10	0.084031	0.28423	0.980513	1417	5	-1.1926	0.086967	0.15144	0.924223	876	1	-1.1926
HCRTR2	10	0.17203	0.46242	0.999999	2322	5	-1.3389	0.086991	0.15147	0.924223	877	2	-1.3389
NT_847	1	0.91278	0.91322	0.999999	6041	0	0.56793	0.087218	0.086956	0.909607	878	0	0.56793
BEST1	10	0.076654	0.26716	0.977902	1322	3	-1.1609	0.087804	0.15256	0.925515	879	1	-1.1609
DGAT2	10	0.20733	0.51056	0.999999	2592	3	-0.38117	0.088222	0.15312	0.925515	880	1	-0.38117
TAS2R14	10	0.17807	0.47077	0.999999	2376	4	-0.97679	0.088288	0.15319	0.925515	881	2	-0.97679
OR10R2	10	0.75122	0.92444	0.999999	5403	4	-1.0159	0.088356	0.15329	0.925515	882	2	-1.0159
NT_1332	1	0.91162	0.91196	0.999999	6037	0	0.53839	0.088377	0.088055	0.909607	883	0	0.53839
CLU	10	0.60775	0.8642	0.999999	4845	4	-0.63032	0.088431	0.1534	0.925515	884	1	-0.63032
NT_1636	1	0.91146	0.91181	0.999999	6036	0	0.55839	0.088536	0.088229	0.909607	885	0	0.55839
NT_799	1	0.91142	0.91176	0.999999	6035	0	0.50276	0.088582	0.088286	0.909607	886	0	0.50276
PCDH7	10	0.0079099	0.0453	0.85873	237	7	-2.5409	0.088641	0.15368	0.925515	887	1	-2.5409
NT_1488	1	0.91105	0.91137	0.999999	6032	0	0.48324	0.088945	0.088647	0.909607	888	0	0.48324
NT_664	1	0.91099	0.9113	0.999999	6030	0	0.51412	0.089013	0.08874	0.909607	889	0	0.51412
NTNG1	10	0.61589	0.86918	0.999999	4886	4	-0.87596	0.089041	0.15423	0.925515	890	2	-0.87596
MFI2	10	0.22342	0.53147	0.999999	2704	3	-1.1389	0.089059	0.15425	0.925515	891	1	-1.1389
P2RY2	10	0.11723	0.35659	0.999999	1782	6	-1.8323	0.08966	0.15503	0.926512	892	2	-1.8323
KCNC4	10	0.16073	0.44188	0.999999	2213	6	-1.8406	0.089685	0.15506	0.926512	893	1	-1.8406
SLC45A3	10	0.71945	0.91145	0.999999	5269	4	-0.47888	0.089797	0.1552	0.926512	894	2	-0.47888
NT_1693	1	0.91012	0.91044	0.999999	6029	0	0.54963	0.089877	0.089568	0.909607	895	0	0.54963
TNXB	10	0.20717	0.51036	0.999999	2591	3	-0.62968	0.089935	0.15535	0.926512	896	2	-0.62968
NT_1666	1	0.90994	0.91027	0.999999	6028	0	0.51147	0.090059	0.089763	0.909607	897	0	0.51147
CXCR6	10	0.034565	0.14851	0.950827	729	5	-1.348	0.090072	0.15552	0.926512	898	2	-1.348
NT_2118	1	0.90987	0.9102	0.999999	6027	0	0.5133	0.090127	0.089836	0.909607	899	0	0.5133
OR2L2	10	0.22105	0.52846	0.999999	2684	4	-0.86574	0.09021	0.15574	0.926608	900	2	-0.86574
BTD	10	0.050699	0.20143	0.97249	980	8	-1.993	0.09052	0.15609	0.92719	901	1	-1.993
NT_1356	1	0.9094	0.90973	0.999999	6024	0	0.50742	0.090604	0.090333	0.909607	902	0	0.50742
IL4R	10	0.047411	0.19089	0.970531	928	8	-1.7695	0.090729	0.15641	0.92719	903	1	-1.7695
OR2B11	10	0.44789	0.75882	0.999999	4076	3	0.16551	0.090969	0.15673	0.92719	904	2	0.16551
SLC16A13	10	0.46222	0.76876	0.999999	4140	4	-1.1246	0.091246	0.15711	0.92719	905	2	-1.1246
NT_2044	1	0.90849	0.90886	0.999999	6022	0	0.44853	0.091513	0.091268	0.909607	906	0	0.44853
TMEM165	10	0.78554	0.93828	0.999999	5554	2	-0.72487	0.091592	0.15756	0.92719	907	2	-0.72487
NT_1586	1	0.9084	0.90873	0.999999	6021	0	0.48283	0.091604	0.091343	0.909607	908	0	0.48283
UBXN8	10	0.65972	0.88805	0.999999	5070	4	-0.47605	0.091799	0.15786	0.92719	909	2	-0.47605
NT_289	1	0.90819	0.90854	0.999999	6019	0	0.48347	0.091809	0.091549	0.909607	910	0	0.48347
NT_982	1	0.90815	0.9085	0.999999	6017	0	0.48116	0.091854	0.091602	0.909607	911	0	0.48116
ARSF	10	0.22558	0.53416	0.999999	2724	2	0.0085262	0.091869	0.15795	0.92719	912	2	0.0085262
CCDC51	10	0.99797	0.99834	0.999999	6370	1	-0.69356	0.09198	0.1581	0.92719	913	1	-0.69356
NT_2151	1	0.90801	0.90837	0.999999	6015	0	0.49294	0.091991	0.091734	0.909607	914	0	0.49294
LRRC8E	10	0.68414	0.89751	0.999999	5145	4	-0.91155	0.092077	0.15823	0.92719	915	2	-0.91155
SLC39A2	10	0.61952	0.87131	0.999999	4907	5	-1.3662	0.092188	0.15837	0.92719	916	1	-1.3662
NUP210	10	0.13942	0.4015	0.999999	2007	7	-1.6827	0.092424	0.15872	0.92719	917	2	-1.6827
NT_2180	1	0.90751	0.90787	0.999999	6013	0	0.48022	0.092491	0.092226	0.909607	918	0	0.48022
CLN3	10	0.37684	0.70741	0.999999	3736	5	-1.591	0.092493	0.1588	0.92719	919	2	-1.591
MARCHF3	10	0.82275	0.95304	0.999999	5703	3	-0.96533	0.092605	0.15897	0.92719	920	1	-0.96533
OR5W2	10	0.72907	0.91538	0.999999	5316	3	-0.29749	0.092813	0.15925	0.92719	921	2	-0.29749
CHST12	10	0.8653	0.96389	0.999999	5858	3	-0.35999	0.092841	0.15927	0.92719	922	2	-0.35999
TUSC5	10	0.0014086	0.0099915	0.767032	55	6	-2.0134	0.09323	0.1598	0.927481	923	1	-2.0134
SVOP	10	0.037923	0.15971	0.958311	773	7	-2.0953	0.093646	0.16036	0.928647	924	1	-2.0953
KCNJ5	10	0.00048773	0.0038027	0.622204	27	7	-1.7444	0.093746	0.16049	0.928647	925	2	-1.7444
NT_1470	1	0.9061	0.90644	0.999999	6012	0	0.48918	0.0939	0.093625	0.909607	926	0	0.48918
FZD8	10	0.07705	0.26808	0.977902	1330	6	-1.4491	0.094235	0.16113	0.928647	927	2	-1.4491
GDPD4	10	0.023721	0.11015	0.931348	532	6	-1.5471	0.09427	0.1612	0.928647	928	1	-1.5471
NT_538	1	0.90562	0.90594	0.999999	6010	0	0.41868	0.094377	0.09413	0.909607	929	0	0.41868
SLC2A13	10	0.24202	0.55502	0.999999	2830	4	-1.0348	0.094477	0.16147	0.928647	930	1	-1.0348
SLC6A15	10	0.29863	0.62283	0.999999	3229	4	-1.0027	0.094685	0.16172	0.928647	931	1	-1.0027
NT_1433	1	0.90519	0.90551	0.999999	6009	0	0.49501	0.094809	0.094557	0.909607	932	0	0.49501
NT_260	1	0.90515	0.90548	0.999999	6008	0	0.48593	0.094854	0.094614	0.909607	933	0	0.48593
NT_1541	1	0.90508	0.90541	0.999999	6007	0	0.42567	0.094923	0.094681	0.909607	934	0	0.42567
PLOD2	10	0.20935	0.51317	0.999999	2604	3	-1.0343	0.095005	0.1621	0.928647	935	2	-1.0343
NT_1593	1	0.90487	0.90517	0.999999	6005	0	0.45733	0.095127	0.094881	0.909607	936	0	0.45733
IGSF1	10	0.038411	0.16132	0.960281	780	6	-2.0878	0.095145	0.16231	0.928647	937	2	-2.0878
HCAR1	10	0.32815	0.65577	0.999999	3438	5	-1.5364	0.095215	0.16241	0.928647	938	2	-1.5364
HRH2	10	0.77154	0.93268	0.999999	5489	4	-1.0527	0.095309	0.16251	0.928647	939	1	-1.0527
NT_534	1	0.90469	0.90498	0.999999	6004	0	0.44169	0.095309	0.095051	0.909607	940	0	0.44169
NT_1403	1	0.90455	0.90482	0.999999	6003	0	0.49373	0.095445	0.095179	0.909607	941	0	0.49373
LEPR	10	0.011861	0.064224	0.902562	316	5	-1.3306	0.095496	0.16276	0.928647	942	2	-1.3306
OR11H2	10	0.71264	0.90867	0.999999	5244	3	-0.68409	0.095516	0.16279	0.928647	943	1	-0.68409
NT_789	1	0.90442	0.9047	0.999999	6002	0	0.42398	0.095582	0.095316	0.909607	944	0	0.42398
NT_132	1	0.90437	0.90466	0.999999	6001	0	0.37423	0.095627	0.095353	0.909607	945	0	0.37423
ARRDC4	10	0.26475	0.58297	0.999999	3007	4	-0.78597	0.095636	0.16293	0.928647	946	2	-0.78597
TSPAN1	10	0.052799	0.20799	0.97249	1013	7	-1.9972	0.095724	0.16305	0.928647	947	1	-1.9972
NT_287	1	0.90403	0.90435	0.999999	6000	0	0.44767	0.095968	0.095682	0.909607	948	0	0.44767
TYR	10	0.011024	0.060705	0.89916	299	5	-1.8702	0.096139	0.16356	0.928647	949	1	-1.8702
TNFRSF19	10	0.0067232	0.039154	0.856557	199	6	-1.6363	0.096554	0.1641	0.928647	950	1	-1.6363
NT_948	1	0.90337	0.9037	0.999999	5997	0	0.46825	0.096627	0.096347	0.909607	951	0	0.46825
ENPEP	10	0.63169	0.87696	0.999999	4961	4	-0.86646	0.096691	0.1643	0.928647	952	2	-0.86646
ATP13A1	10	0.135	0.3926	0.999999	1972	3	-0.99439	0.096761	0.1644	0.928647	953	1	-0.99439
PLP2	10	0.26984	0.58903	0.999999	3043	6	-1.6122	0.096903	0.16457	0.928647	954	2	-1.6122
SLCO5A1	10	0.036726	0.15568	0.956543	754	7	-1.9351	0.096969	0.16466	0.928647	955	2	-1.9351
GMPPB	10	0.99914	0.99916	0.999999	6376	0	-0.7329	0.097185	0.16493	0.928647	956	2	-0.7329
NT_11	1	0.90271	0.90305	0.999999	5995	0	0.45798	0.097286	0.096989	0.909607	957	0	0.45798
HSP90AB1	10	0.21725	0.52346	0.999999	2656	5	-1.636	0.097326	0.16513	0.928647	958	2	-1.636
NT_1669	1	0.90237	0.90272	0.999999	5993	0	0.45581	0.097627	0.097297	0.909607	959	0	0.45581
OR7A10	10	0.36414	0.69437	0.999999	3671	4	-0.9047	0.097798	0.16572	0.928647	960	1	-0.9047
IZUMO1	10	0.60437	0.86216	0.999999	4836	4	-0.85422	0.097821	0.16576	0.928647	961	2	-0.85422
XPR1	10	0.43454	0.7494	0.999999	4018	5	-1.3108	0.097891	0.16585	0.928647	962	2	-1.3108
NT_453	1	0.90205	0.90238	0.999999	5991	0	0.3933	0.097945	0.097571	0.909607	963	0	0.3933
DDR1	10	0.031935	0.13949	0.939533	682	7	-2.0245	0.098104	0.16616	0.928647	964	2	-2.0245
TMEM139	10	0.0080391	0.045933	0.85873	241	5	-1.5005	0.098212	0.16629	0.928647	965	2	-1.5005
NT_307	1	0.90162	0.90196	0.999999	5990	0	0.43325	0.098377	0.098022	0.909607	966	0	0.43325
LYPD8	10	0.073982	0.26088	0.97249	1293	7	-1.7377	0.098419	0.16655	0.928647	967	1	-1.7377
SIRPG	10	0.3003	0.62472	0.999999	3244	3	-0.87235	0.098529	0.16669	0.928647	968	2	-0.87235
NT_430	1	0.90142	0.90179	0.999999	5988	0	0.45254	0.098582	0.098234	0.909607	969	0	0.45254
TTYH3	10	0.04853	0.19459	0.970531	947	5	-1.1889	0.098626	0.16683	0.928647	970	1	-1.1889
CLDN15	10	0.043058	0.17683	0.967458	852	5	-1.5042	0.09904	0.16741	0.930018	971	2	-1.5042
NT_229	1	0.90078	0.90113	0.999999	5986	0	0.38661	0.099218	0.098867	0.909607	972	0	0.38661
OR11L1	10	0.10095	0.32203	0.999451	1595	5	-1.2987	0.09931	0.1678	0.930277	973	2	-1.2987
NT_455	1	0.90051	0.90085	0.999999	5984	0	0.45365	0.099491	0.099153	0.909607	974	0	0.45365
UNC5C	10	0.57742	0.84536	0.999999	4711	4	-0.6212	0.09966	0.16824	0.930748	975	1	-0.6212
SMIM9	10	0.70906	0.90722	0.999999	5228	4	-0.50275	0.099867	0.16854	0.930748	976	1	-0.50275
OR2Z1	10	0.61624	0.8694	0.999999	4889	4	-1.1614	0.099879	0.16855	0.930748	977	2	-1.1614
TMEM222	10	0.48831	0.78672	0.999999	4271	4	-1.1205	0.10007	0.16883	0.930748	978	1	-1.1205
NT_2116	1	0.89958	0.89992	0.999999	5981	0	0.42905	0.10042	0.1001	0.913554	979	0	0.42905
ENTPD1	10	0.45127	0.76125	0.999999	4089	5	-1.4982	0.10049	0.16936	0.930748	980	2	-1.4982
NT_1203	1	0.89942	0.89978	0.999999	5980	0	0.415	0.10058	0.10024	0.913554	981	0	0.415
ANTXR1	10	0.80449	0.9458	0.999999	5620	4	-0.62087	0.1009	0.16997	0.930748	982	1	-0.62087
NT_747	1	0.89899	0.89932	0.999999	5979	0	0.38203	0.10101	0.10064	0.913554	983	0	0.38203
AQP11	10	0.86347	0.96344	0.999999	5850	3	-0.82322	0.10131	0.17052	0.931964	984	1	-0.82322
ATP1B2	10	0.72547	0.91391	0.999999	5301	3	-0.84959	0.10152	0.17077	0.931964	985	1	-0.84959
CLDN2	10	0.74815	0.92316	0.999999	5386	3	-1.0935	0.10152	0.17077	0.931964	986	2	-1.0935
CHRM1	10	0.62187	0.87269	0.999999	4924	5	-1.2871	0.10193	0.17131	0.933952	987	1	-1.2871
NT_651	1	0.89805	0.89839	0.999999	5978	0	0.41352	0.10195	0.10154	0.913554	988	0	0.41352
COL5A1	10	0.296	0.61982	0.999999	3214	4	-1.09	0.10216	0.17165	0.933952	989	2	-1.09
NT_1125	1	0.89767	0.898	0.999999	5976	0	0.38033	0.10233	0.10194	0.913554	990	0	0.38033
HPX	10	0.75058	0.92421	0.999999	5400	2	-0.77026	0.10245	0.17201	0.933952	991	2	-0.77026
FCGR1B	9	0.40316	0.7111	0.999999	3874	5	-1.3071	0.1025	0.16959	0.930748	992	1	-1.3071
ECE2	10	0.048206	0.19341	0.970531	942	4	-0.79591	0.10255	0.17212	0.933952	993	1	-0.79591
NT_2181	1	0.89742	0.89776	0.999999	5975	0	0.4062	0.10258	0.10219	0.913554	994	0	0.4062
NT_608	1	0.89726	0.89762	0.999999	5974	0	0.41919	0.10274	0.10234	0.913554	995	0	0.41919
SLC4A1	10	0.62238	0.87301	0.999999	4925	5	-1.3409	0.10276	0.17242	0.933952	996	1	-1.3409
PDCD1LG2	10	0.40169	0.72574	0.999999	3867	5	-0.78602	0.10295	0.17268	0.933952	997	2	-0.78602
OR5B17	10	0.56995	0.8405	0.999999	4661	4	-1.053	0.10296	0.1727	0.933952	998	2	-1.053
ASPN	10	0.87491	0.96623	0.999999	5902	2	-0.56896	0.1031	0.17288	0.933952	999	2	-0.56896
NT_336	1	0.89687	0.89719	0.999999	5973	0	0.41976	0.10313	0.10272	0.913554	1000	0	0.41976
DNAJC15	10	0.042415	0.17474	0.964557	841	3	-0.7684	0.10324	0.17307	0.933952	1001	2	-0.7684
GRIN2A	10	0.50587	0.79863	0.999999	4349	5	-1.3328	0.10339	0.17326	0.933952	1002	2	-1.3328
NT_578	1	0.89649	0.89682	0.999999	5972	0	0.39369	0.10351	0.1031	0.913554	1003	0	0.39369
NT_1994	1	0.89644	0.89678	0.999999	5971	0	0.39587	0.10356	0.10315	0.913554	1004	0	0.39587
NT_335	1	0.89642	0.89676	0.999999	5970	0	0.36523	0.10358	0.10317	0.913554	1005	0	0.36523
GRIN3A	10	0.15726	0.43552	0.999999	2176	7	-1.4103	0.10382	0.17381	0.933952	1006	2	-1.4103
NT_595	1	0.89603	0.89637	0.999999	5969	0	0.39634	0.10397	0.10353	0.913554	1007	0	0.39634
NALCN	10	0.099247	0.3183	0.998953	1573	4	-1.0962	0.10403	0.17408	0.933952	1008	2	-1.0962
NIPA1	10	0.020156	0.096556	0.930672	473	6	-1.338	0.10418	0.17425	0.933952	1009	2	-1.338
GRM5	10	0.16645	0.4523	0.999999	2272	4	-0.98036	0.1042	0.17428	0.933952	1010	2	-0.98036
DPP7	10	0.01911	0.092571	0.930672	454	7	-2.27	0.10425	0.17436	0.933952	1011	2	-2.27
NT_1689	1	0.89558	0.89594	0.999999	5968	0	0.39795	0.10442	0.10399	0.913554	1012	0	0.39795
NT_1397	1	0.89544	0.89579	0.999999	5967	0	0.37343	0.10456	0.10415	0.913554	1013	0	0.37343
LYVE1	10	0.013171	0.069579	0.906364	343	7	-2.1086	0.10461	0.17485	0.933952	1015	2	-2.1086
OR5AK2	10	0.16968	0.45829	0.999999	2294	6	-1.5349	0.10461	0.17485	0.933952	1014	1	-1.5349
NT_328	1	0.89533	0.89568	0.999999	5966	0	0.36944	0.10467	0.10425	0.913554	1016	0	0.36944
HTR7	10	0.020419	0.097652	0.930672	478	7	-1.7394	0.10512	0.1755	0.933952	1017	2	-1.7394
NT_2129	1	0.8946	0.89491	0.999999	5965	0	0.35121	0.1054	0.10502	0.913554	1018	0	0.35121
NT_1380	1	0.89458	0.8949	0.999999	5964	0	0.36983	0.10542	0.10505	0.913554	1019	0	0.36983
PCDHAC2	10	0.068299	0.24725	0.97249	1223	7	-1.9899	0.10543	0.17591	0.933952	1020	1	-1.9899
FOLR2	10	0.14216	0.40689	0.999999	2032	4	-1.1226	0.10562	0.17616	0.933952	1021	2	-1.1226
NT_467	1	0.89421	0.89453	0.999999	5963	0	0.34208	0.10579	0.10541	0.913554	1022	0	0.34208
OR2T34	10	6.3771e-05	0.00049768	0.454738	6	7	-2.4081	0.10584	0.17643	0.933952	1023	1	-2.4081
MXRA5	10	0.040275	0.16763	0.964158	813	5	-1.3585	0.10646	0.17723	0.933952	1024	1	-1.3585
NT_535	1	0.89326	0.89358	0.999999	5961	0	0.37361	0.10674	0.10632	0.917685	1025	0	0.37361
FFAR2	10	0.080033	0.27517	0.980179	1368	3	-0.90371	0.10686	0.17776	0.933952	1026	2	-0.90371
OR1A2	10	0.12799	0.37856	0.999999	1892	4	-1.2076	0.10708	0.17803	0.933952	1027	1	-1.2076
JAG2	10	0.1759	0.4677	0.999999	2359	6	-1.7599	0.10728	0.17829	0.933952	1028	1	-1.7599
CSMD2	10	0.24485	0.55854	0.999999	2856	6	-1.7473	0.10729	0.17831	0.933952	1029	2	-1.7473
SOAT2	10	0.14581	0.41401	0.999999	2069	5	-1.5618	0.10737	0.1784	0.933952	1030	2	-1.5618
NT_16	1	0.89262	0.89297	0.999999	5959	0	0.35944	0.10738	0.10697	0.918353	1031	0	0.35944
ROBO2	10	0.85465	0.9613	0.999999	5814	2	-0.085454	0.10759	0.17868	0.933952	1032	2	-0.085454
TMEM30A	10	0.27415	0.59417	0.999999	3074	5	-1.3226	0.10769	0.17883	0.933952	1033	1	-1.3226
PRRT3	10	0.24043	0.55297	0.999999	2820	5	-1.4005	0.1078	0.17897	0.933952	1034	2	-1.4005
NKPD1	10	0.51585	0.80512	0.999999	4391	4	-0.88995	0.1079	0.17911	0.933952	1035	1	-0.88995
SYP	10	0.010518	0.058322	0.897622	288	4	-0.99279	0.10795	0.17918	0.933952	1036	2	-0.99279
TUBB4B	10	0.96296	0.98951	0.999999	6253	1	-0.32599	0.10817	0.17945	0.933952	1037	2	-0.32599
NT_1127	1	0.8918	0.89212	0.999999	5957	0	0.33865	0.1082	0.10779	0.919757	1038	0	0.33865
OR4C45	10	0.35432	0.68408	0.999999	3612	5	-1.4132	0.10831	0.17964	0.933952	1039	1	-1.4132
NT_2056	1	0.89165	0.89197	0.999999	5956	0	0.34221	0.10835	0.10795	0.919757	1040	0	0.34221
OR13A1	10	0.11948	0.36121	0.999999	1815	5	-1.2174	0.10846	0.17984	0.933952	1041	2	-1.2174
SLC7A8	10	0.31506	0.64151	0.999999	3346	6	-1.4107	0.10851	0.1799	0.933952	1042	1	-1.4107
IL10RA	10	0.43006	0.74613	0.999999	3995	5	-0.98752	0.10875	0.18022	0.934475	1043	2	-0.98752
NT_2179	1	0.89124	0.89156	0.999999	5955	0	0.37093	0.10876	0.1084	0.920851	1044	0	0.37093
RNASEK	10	0.036294	0.15426	0.955129	749	5	-1.4875	0.10913	0.18071	0.934475	1045	1	-1.4875
NT_1032	1	0.8906	0.8909	0.999999	5954	0	0.36932	0.1094	0.10904	0.920851	1046	0	0.36932
PCDH1	10	0.10703	0.33504	0.999938	1675	5	-1.4742	0.10941	0.18105	0.934869	1047	2	-1.4742
ACVR1	10	0.22486	0.53325	0.999999	2717	5	-0.88805	0.10985	0.18165	0.934869	1048	2	-0.88805
NT_1850	1	0.89001	0.89027	0.999999	5953	0	0.34986	0.10999	0.10963	0.920851	1049	0	0.34986
TMPRSS11D	10	0.26272	0.58048	0.999999	2995	6	-1.6399	0.11029	0.18224	0.934869	1050	2	-1.6399
VSIG2	10	0.2027	0.50421	0.999999	2564	6	-1.6204	0.11036	0.18234	0.934869	1051	1	-1.6204
SMPDL3B	10	0.4362	0.75056	0.999999	4024	3	-0.4852	0.11037	0.18235	0.934869	1052	2	-0.4852
NT_740	1	0.88928	0.88956	0.999999	5948	0	0.35826	0.11072	0.11033	0.920851	1053	0	0.35826
KIAA1324	10	0.11546	0.35291	0.999999	1762	5	-1.7295	0.11076	0.18289	0.934869	1054	1	-1.7295
LMAN2L	10	0.50304	0.79676	0.999999	4339	3	-0.70537	0.11081	0.18294	0.934869	1055	2	-0.70537
CNGA1	10	0.45438	0.76342	0.999999	4101	4	-1.1672	0.11095	0.18313	0.934869	1056	2	-1.1672
GALR3	10	0.40299	0.72665	0.999999	3872	4	-0.82587	0.11097	0.18314	0.934869	1057	1	-0.82587
NT_2198	1	0.8889	0.8892	0.999999	5947	0	0.33856	0.1111	0.11069	0.920851	1058	0	0.33856
PAQR5	10	0.14754	0.41724	0.999999	2085	4	-0.89906	0.11139	0.18369	0.935683	1059	2	-0.89906
SPRED1	10	0.57172	0.84171	0.999999	4673	3	-1.1064	0.11147	0.18377	0.935683	1060	2	-1.1064
MAS1L	10	0.058466	0.2232	0.97249	1093	7	-1.9873	0.11158	0.18389	0.935683	1061	1	-1.9873
NT_960	1	0.88833	0.88861	0.999999	5945	0	0.32355	0.11167	0.11128	0.920851	1062	0	0.32355
OR2J1	10	0.25112	0.56636	0.999999	2898	6	-1.4649	0.11176	0.18412	0.935996	1063	2	-1.4649
PRSS35	10	0.063318	0.2353	0.97249	1149	7	-1.8391	0.11199	0.18445	0.935996	1064	1	-1.8391
YIPF3	10	0.15786	0.43663	0.999999	2183	7	-1.6231	0.1124	0.18501	0.935996	1065	1	-1.6231
THSD1	10	0.96489	0.98988	0.999999	6265	2	-0.40431	0.11257	0.18524	0.935996	1066	2	-0.40431
SLC6A1	10	0.11801	0.35824	0.999999	1792	5	-1.6042	0.1126	0.18529	0.935996	1067	1	-1.6042
LEPROT	10	0.90804	0.97517	0.999999	6016	2	-0.54636	0.1128	0.18555	0.935996	1068	2	-0.54636
PCBP2	10	0.77455	0.93392	0.999999	5511	3	-1.4213	0.11281	0.18558	0.935996	1069	1	-1.4213
OR6F1	10	0.54942	0.82726	0.999999	4551	3	-0.76767	0.11287	0.18565	0.935996	1070	2	-0.76767
CDH7	10	0.0016821	0.011623	0.794737	60	6	-1.7195	0.11301	0.18584	0.935996	1071	1	-1.7195
NT_1196	1	0.88692	0.8872	0.999999	5943	0	0.33116	0.11308	0.1127	0.920851	1072	0	0.33116
CEACAM3	10	0.087814	0.29288	0.981703	1467	4	-0.13179	0.11317	0.18603	0.935996	1073	2	-0.13179
NT_1266	1	0.8866	0.88689	0.999999	5940	0	0.30534	0.1134	0.11301	0.920851	1074	0	0.30534
GLIPR1	10	0.021863	0.1031	0.930672	504	5	-1.1032	0.11342	0.18638	0.935996	1075	1	-1.1032
GRIN2C	10	0.53108	0.81525	0.999999	4469	4	-1.2982	0.11368	0.18673	0.935996	1076	2	-1.2982
DRAM1	10	0.068584	0.24797	0.97249	1227	3	-0.4607	0.11383	0.18693	0.935996	1077	1	-0.4607
SLC17A4	10	0.70981	0.9075	0.999999	5233	4	-0.91498	0.11391	0.18702	0.935996	1078	2	-0.91498
NT_1955	1	0.88603	0.88633	0.999999	5939	0	0.28662	0.11397	0.11355	0.920851	1079	0	0.28662
NT_1734	1	0.88562	0.88593	0.999999	5937	0	0.27938	0.11438	0.11392	0.920851	1080	0	0.27938
CHRM4	10	0.003064	0.019546	0.856557	93	7	-1.929	0.1145	0.18778	0.937685	1081	2	-1.929
NT_1922	1	0.88515	0.88544	0.999999	5936	0	0.28296	0.11485	0.11443	0.920851	1082	0	0.28296
PRR7	10	0.024388	0.11258	0.931348	548	6	-1.444	0.11505	0.18853	0.937685	1083	1	-1.444
ADGRG1	10	0.22521	0.5337	0.999999	2718	5	-1.2439	0.11524	0.18879	0.937685	1084	2	-1.2439
NRSN1	10	0.09052	0.29891	0.989563	1482	5	-1.4573	0.11532	0.18888	0.937685	1085	2	-1.4573
NT_2086	1	0.88455	0.88483	0.999999	5935	0	0.31302	0.11545	0.11499	0.920851	1086	0	0.31302
SLC15A4	10	0.30967	0.63554	0.999999	3308	5	-1.3468	0.11561	0.18925	0.937685	1087	2	-1.3468
NT_1604	1	0.88435	0.88462	0.999999	5934	0	0.28441	0.11565	0.11521	0.920851	1088	0	0.28441
SLC18A2	10	0.10613	0.33314	0.999938	1659	6	-1.7082	0.11569	0.18936	0.937685	1089	2	-1.7082
AGPAT4	10	0.48507	0.78454	0.999999	4257	3	-0.69652	0.11586	0.18962	0.937685	1090	2	-0.69652
GJD2	10	0.41961	0.73862	0.999999	3948	5	-0.87122	0.11591	0.18968	0.937685	1091	2	-0.87122
SGPP1	10	0.20702	0.51017	0.999999	2590	6	-1.544	0.11606	0.1899	0.937685	1092	2	-1.544
EGF	10	0.33378	0.66202	0.999999	3466	5	-1.3922	0.11627	0.19016	0.937685	1093	2	-1.3922
HS2ST1	10	0.64955	0.88402	0.999999	5027	4	-1.1716	0.11647	0.19042	0.937685	1094	1	-1.1716
CHRNA9	10	0.45544	0.76418	0.999999	4109	3	-0.6392	0.11651	0.19046	0.937685	1095	2	-0.6392
CNTN1	10	0.79976	0.94389	0.999999	5599	4	-1.1296	0.11658	0.19056	0.937685	1096	2	-1.1296
MEP1B	10	0.062944	0.23437	0.97249	1147	5	-1.6838	0.11668	0.19066	0.937685	1097	1	-1.6838
NT_2206	1	0.88321	0.8835	0.999999	5931	0	0.29487	0.11679	0.11631	0.920851	1098	0	0.29487
FGL2	10	0.1853	0.48086	0.999999	2433	5	-1.244	0.11688	0.19092	0.937685	1100	2	-1.244
MARCO	10	0.46639	0.77164	0.999999	4164	5	-1.4771	0.11688	0.19092	0.937685	1099	1	-1.4771
NT_1135	1	0.88294	0.88325	0.999999	5930	0	0.28395	0.11706	0.11661	0.920851	1101	0	0.28395
ROBO3	10	0.30047	0.62491	0.999999	3247	5	-1.1236	0.11711	0.19121	0.937685	1102	2	-1.1236
ENO1	10	0.93553	0.98325	0.999999	6146	2	-0.64337	0.11729	0.19146	0.937685	1103	1	-0.64337
TGOLN2	10	0.16322	0.4464	0.999999	2236	7	-1.5309	0.11733	0.19151	0.937685	1104	2	-1.5309
PCDH20	10	0.10409	0.32874	0.999938	1624	6	-1.7217	0.11749	0.19172	0.937685	1105	1	-1.7217
NT_6	1	0.88249	0.88278	0.999999	5928	0	0.2903	0.11751	0.11708	0.920851	1106	0	0.2903
KCNG3	10	0.38408	0.71284	0.999999	3775	3	-0.95445	0.1179	0.1923	0.937685	1107	1	-0.95445
NT_675	1	0.88176	0.88209	0.999999	5926	0	0.27496	0.11824	0.11777	0.920851	1108	0	0.27496
NT_971	1	0.88158	0.88188	0.999999	5925	0	0.29349	0.11842	0.11794	0.920851	1109	0	0.29349
NT_450	1	0.88137	0.8817	0.999999	5924	0	0.23983	0.11863	0.11813	0.920851	1110	0	0.23983
SLC7A9	10	0.66876	0.89155	0.999999	5095	4	-1.0504	0.11868	0.19337	0.939275	1111	2	-1.0504
OR2L5	10	0.092086	0.3025	0.99144	1495	7	-1.8532	0.11871	0.19341	0.939275	1112	1	-1.8532
PCDHGA12	10	0.12003	0.36235	0.999999	1822	6	-1.6318	0.11891	0.19367	0.939854	1113	1	-1.6318
NT_478	1	0.88085	0.8811	0.999999	5923	0	0.26415	0.11915	0.11869	0.920851	1114	0	0.26415
NT_728	1	0.88078	0.88102	0.999999	5922	0	0.27407	0.11922	0.11875	0.920851	1115	0	0.27407
RPN2	10	0.30104	0.62556	0.999999	3252	5	-1.5164	0.11935	0.19422	0.941715	1116	2	-1.5164
TSPAN12	10	0.48042	0.78133	0.999999	4240	4	-0.61671	0.11943	0.19435	0.941715	1117	2	-0.61671
NT_1263	1	0.88044	0.8807	0.999999	5921	0	0.27881	0.11956	0.11913	0.920851	1118	0	0.27881
ATRNL1	10	0.61663	0.86959	0.999999	4891	3	-0.77687	0.11992	0.19504	0.94318	1119	2	-0.77687
SLC31A1	10	0.045518	0.1848	0.970531	891	4	-0.83824	0.12026	0.19548	0.94318	1120	2	-0.83824
NT_1532	1	0.87969	0.87996	0.999999	5920	0	0.27564	0.12031	0.11985	0.920851	1121	0	0.27564
VTI1A	10	0.46055	0.76765	0.999999	4126	5	-1.2449	0.12073	0.19605	0.94318	1122	1	-1.2449
MPO	10	0.24256	0.55572	0.999999	2837	4	-0.83896	0.12078	0.19612	0.94318	1123	2	-0.83896
LMTK2	10	0.26788	0.58673	0.999999	3025	6	-1.2179	0.12086	0.19624	0.94318	1124	2	-1.2179
RYR2	10	0.046723	0.18865	0.970531	916	6	-2.0192	0.12094	0.19635	0.94318	1125	2	-2.0192
OR10V1	10	0.65355	0.88566	0.999999	5045	4	-0.94636	0.12094	0.19635	0.94318	1126	1	-0.94636
NT_981	1	0.87878	0.87904	0.999999	5917	0	0.24193	0.12122	0.1207	0.920851	1127	0	0.24193
SLC17A7	10	0.9305	0.98164	0.999999	6117	3	-0.41361	0.12124	0.19673	0.94318	1128	2	-0.41361
MFSD9	10	0.36183	0.69196	0.999999	3656	5	-1.0282	0.12131	0.19683	0.94318	1129	2	-1.0282
NT_690	1	0.8786	0.87886	0.999999	5916	0	0.22951	0.1214	0.12089	0.920851	1130	0	0.22951
NT_1195	1	0.87849	0.87873	0.999999	5915	0	0.2277	0.12151	0.12101	0.920851	1131	0	0.2277
OR8K5	10	0.84958	0.96013	0.999999	5798	2	-0.82862	0.12154	0.19713	0.94318	1132	2	-0.82862
NT_706	1	0.87844	0.87869	0.999999	5914	0	0.26424	0.12156	0.12104	0.920851	1133	0	0.26424
PTGER1	10	0.34928	0.67867	0.999999	3570	2	-0.47127	0.12175	0.19736	0.94318	1134	1	-0.47127
NT_73	1	0.87824	0.8785	0.999999	5912	0	0.26265	0.12176	0.12125	0.920851	1135	0	0.26265
NOTCH3	10	0.055292	0.21531	0.97249	1053	7	-1.8384	0.12195	0.19766	0.94318	1136	1	-1.8384
CHRNB3	10	0.31035	0.63627	0.999999	3314	6	-1.5157	0.12215	0.19793	0.94318	1137	1	-1.5157
AEBP1	10	0.053889	0.21138	0.97249	1032	3	-0.77702	0.12235	0.19817	0.94318	1138	1	-0.77702
LRRC24	10	0.14295	0.40846	0.999999	2041	5	-1.2248	0.12255	0.19844	0.94318	1139	1	-1.2248
CEND1	10	0.6755	0.89419	0.999999	5115	3	-0.85314	0.12275	0.19868	0.94318	1140	2	-0.85314
TMEM220	10	0.32251	0.64963	0.999999	3398	5	-0.96861	0.12276	0.19869	0.94318	1141	1	-0.96861
GPR42	10	0.071777	0.25566	0.97249	1265	1	-0.42601	0.1232	0.19931	0.94318	1142	2	-0.42601
NT_1826	1	0.87674	0.87705	0.999999	5910	0	0.23725	0.12326	0.12284	0.920851	1143	0	0.23725
OR52E5	10	0.21253	0.51743	0.999999	2619	5	-1.2719	0.12328	0.19942	0.94318	1144	2	-1.2719
FLG2	10	0.11803	0.35829	0.999999	1793	5	-1.4207	0.12336	0.19952	0.94318	1146	1	-1.4207
CALML5	10	0.87058	0.96513	0.999999	5878	3	-0.74619	0.12336	0.19951	0.94318	1145	2	-0.74619
NT_1327	1	0.87635	0.8767	0.999999	5909	0	0.24597	0.12365	0.12322	0.920851	1147	0	0.24597
NT_1758	1	0.87626	0.87661	0.999999	5908	0	0.23809	0.12374	0.12332	0.920851	1148	0	0.23809
ENPP3	10	0.23036	0.54031	0.999999	2755	5	-1.4217	0.12377	0.20008	0.94318	1149	1	-1.4217
NT_1755	1	0.87619	0.87656	0.999999	5907	0	0.25118	0.12381	0.12338	0.920851	1150	0	0.25118
GRN	10	0.51694	0.80586	0.999999	4397	4	-1.0215	0.12389	0.20023	0.94318	1151	2	-1.0215
NT_815	1	0.87605	0.87643	0.999999	5906	0	0.2459	0.12395	0.12351	0.920851	1152	0	0.2459
NT_454	1	0.87567	0.87604	0.999999	5904	0	0.23204	0.12433	0.12388	0.920851	1153	0	0.23204
C6orf89	10	0.28766	0.61028	0.999999	3160	5	-1.4282	0.12449	0.20106	0.943496	1154	2	-1.4282
COL11A1	10	0.88969	0.97008	0.999999	5952	2	-0.77767	0.12477	0.20143	0.944539	1155	1	-0.77767
NT_672	1	0.87501	0.87542	0.999999	5903	0	0.23166	0.12499	0.12454	0.920851	1156	0	0.23166
CLDN7	10	0.7546	0.92584	0.999999	5425	4	-0.75504	0.12503	0.20177	0.945428	1157	2	-0.75504
TAS2R4	10	0.12434	0.37128	0.999999	1858	5	-1.4713	0.12518	0.20194	0.945534	1158	2	-1.4713
NT_956	1	0.87469	0.87509	0.999999	5901	0	0.22243	0.12531	0.12485	0.920851	1159	0	0.22243
CD163	10	0.25521	0.57143	0.999999	2930	6	-1.5349	0.12538	0.20222	0.946175	1160	2	-1.5349
MRGPRD	10	0.22214	0.52983	0.999999	2695	5	-1.2029	0.12556	0.20246	0.946569	1161	2	-1.2029
NT_1953	1	0.87442	0.87479	0.999999	5900	0	0.21059	0.12558	0.12516	0.920851	1162	0	0.21059
TAAR3	10	0.35136	0.68088	0.999999	3589	3	-0.90133	0.12578	0.20277	0.947353	1163	1	-0.90133
HLA-DPB1	10	0.067156	0.24448	0.97249	1205	5	-1.5906	0.12609	0.20319	0.947928	1164	2	-1.5906
SLCO4A1	10	0.47856	0.78007	0.999999	4227	5	-1.4072	0.12618	0.20335	0.947966	1165	1	-1.4072
GPA33	10	0.49222	0.78932	0.999999	4287	5	-0.88978	0.12639	0.2036	0.948443	1166	2	-0.88978
NT_1367	1	0.87353	0.87391	0.999999	5898	0	0.2259	0.12647	0.12607	0.920851	1167	0	0.2259
NT_262	1	0.87344	0.87381	0.999999	5897	0	0.22837	0.12656	0.12617	0.920851	1168	0	0.22837
FREM2	10	0.015418	0.078339	0.914541	390	6	-1.9258	0.12659	0.2039	0.948795	1169	1	-1.9258
LRCH4	10	0.30935	0.63517	0.999999	3306	6	-1.5684	0.12671	0.20405	0.948795	1170	2	-1.5684
OR5AP2	10	0.2947	0.6183	0.999999	3210	4	-1.0111	0.12686	0.20427	0.948795	1171	2	-1.0111
OPN1LW	10	0.11125	0.34402	0.999999	1718	5	-1.5432	0.12701	0.20446	0.94899	1172	2	-1.5432
NT_1231	1	0.87271	0.87305	0.999999	5894	0	0.19545	0.12729	0.12689	0.920851	1173	0	0.19545
NT_1159	1	0.8726	0.87293	0.999999	5893	0	0.2197	0.1274	0.127	0.920851	1174	0	0.2197
NT_968	1	0.87251	0.87284	0.999999	5892	0	0.20981	0.12749	0.12707	0.920851	1175	0	0.20981
NT_285	1	0.87244	0.87276	0.999999	5891	0	0.19042	0.12756	0.12713	0.920851	1176	0	0.19042
BTC	10	0.055648	0.21622	0.97249	1055	5	-1.4582	0.12759	0.20523	0.950095	1177	1	-1.4582
NT_770	1	0.87239	0.8727	0.999999	5890	0	0.19591	0.12761	0.12718	0.920851	1178	0	0.19591
NT_1235	1	0.8723	0.87261	0.999999	5889	0	0.19617	0.1277	0.12726	0.920851	1179	0	0.19617
TAS2R7	10	0.82289	0.95309	0.999999	5706	2	-0.17179	0.12779	0.20546	0.950095	1180	1	-0.17179
NT_2081	1	0.87219	0.87249	0.999999	5888	0	0.2068	0.12781	0.12737	0.920851	1181	0	0.2068
SLC48A1	10	0.38364	0.71253	0.999999	3772	3	-1	0.12785	0.20554	0.950095	1182	2	-1
ATP1B1	10	0.29328	0.61671	0.999999	3196	4	-0.47324	0.12801	0.20572	0.950095	1183	2	-0.47324
CHST3	10	0.56339	0.83633	0.999999	4617	5	-1.4312	0.12808	0.20582	0.950095	1184	2	-1.4312
NT_2004	1	0.87164	0.87191	0.999999	5887	0	0.17978	0.12836	0.12793	0.920851	1185	0	0.17978
NT_1428	1	0.87162	0.87189	0.999999	5886	0	0.18871	0.12838	0.12794	0.920851	1186	0	0.18871
NT_1562	1	0.87144	0.87173	0.999999	5884	0	0.19855	0.12856	0.12811	0.920851	1187	0	0.19855
GPR19	10	0.72469	0.9136	0.999999	5297	3	-1.1238	0.1286	0.20655	0.950095	1188	2	-1.1238
NT_572	1	0.8711	0.87137	0.999999	5882	0	0.19381	0.1289	0.12848	0.920851	1189	0	0.19381
NT_1239	1	0.87108	0.87135	0.999999	5881	0	0.1836	0.12892	0.12851	0.920851	1190	0	0.1836
CADM1	10	0.055065	0.21472	0.97249	1047	3	-0.37115	0.129	0.20709	0.950095	1191	2	-0.37115
HTR4	10	0.43839	0.7521	0.999999	4030	5	-1.12	0.12908	0.2072	0.950095	1192	2	-1.12
KCNN3	10	0.17542	0.46705	0.999999	2352	3	-0.26287	0.12916	0.20735	0.950095	1193	2	-0.26287
FN1	10	0.00035709	0.0027593	0.622204	18	6	-1.7808	0.1292	0.20739	0.950095	1194	1	-1.7808
TMEM138	10	0.1378	0.39823	0.999999	1994	7	-1.6091	0.12923	0.20745	0.950095	1195	2	-1.6091
EPHA7	10	0.32976	0.65762	0.999999	3445	4	-1.192	0.12931	0.20756	0.950095	1196	2	-1.192
NT_1644	1	0.87064	0.87087	0.999999	5879	0	0.20762	0.12936	0.12894	0.920851	1197	0	0.20762
BNIP1	10	0.61932	0.87122	0.999999	4906	3	-0.64439	0.12939	0.20767	0.950095	1198	2	-0.64439
OR52W1	10	0.33925	0.6679	0.999999	3502	5	-1.2307	0.12954	0.20786	0.950286	1199	2	-1.2307
NT_1097	1	0.87039	0.87066	0.999999	5877	0	0.20773	0.12961	0.1292	0.920851	1200	0	0.20773
NT_1868	1	0.8703	0.87058	0.999999	5876	0	0.19516	0.1297	0.12927	0.920851	1201	0	0.19516
NT_1293	1	0.87026	0.87053	0.999999	5875	0	0.19409	0.12974	0.12931	0.920851	1202	0	0.19409
TNFRSF4	10	0.21266	0.51755	0.999999	2621	4	-1.1449	0.13	0.20847	0.950828	1203	1	-1.1449
TM9SF1	10	0.33002	0.6579	0.999999	3446	5	-1.5372	0.13031	0.20885	0.950828	1204	2	-1.5372
NCEH1	10	0.052623	0.20742	0.97249	1008	4	-0.89428	0.13039	0.20899	0.950828	1205	2	-0.89428
DLL1	10	0.01537	0.078145	0.914541	389	7	-2.1963	0.1304	0.20901	0.950828	1206	1	-2.1963
RECK	10	0.016265	0.081661	0.921168	409	5	-1.0111	0.13054	0.20918	0.950828	1207	2	-1.0111
PKHD1	10	0.39444	0.72049	0.999999	3829	5	-1.3958	0.1306	0.20927	0.950828	1208	1	-1.3958
SSTR1	10	0.51786	0.80649	0.999999	4402	2	-0.94341	0.1308	0.20953	0.950828	1209	1	-0.94341
NT_169	1	0.86914	0.86942	0.999999	5873	0	0.18762	0.13086	0.13044	0.920851	1210	0	0.18762
TLL1	10	0.39847	0.72341	0.999999	3850	5	-1.2795	0.13093	0.2097	0.950828	1211	2	-1.2795
LAX1	10	0.34064	0.66936	0.999999	3512	4	-0.9053	0.131	0.2098	0.950828	1212	2	-0.9053
HTR3E	10	0.040056	0.16685	0.96318	811	6	-1.763	0.13116	0.21001	0.950828	1213	2	-1.763
TMPRSS6	10	0.78834	0.93936	0.999999	5565	4	-1.2047	0.1312	0.21006	0.950828	1214	1	-1.2047
OR4S1	10	0.07809	0.27057	0.979366	1344	6	-1.6295	0.1314	0.21033	0.951361	1215	1	-1.6295
NT_1533	1	0.86858	0.86886	0.999999	5872	0	0.16196	0.13142	0.13102	0.920851	1216	0	0.16196
PCDHGB4	10	0.30736	0.63292	0.999999	3295	6	-1.4483	0.1316	0.21058	0.951361	1217	1	-1.4483
NT_228	1	0.86826	0.86853	0.999999	5870	0	0.16534	0.13174	0.13135	0.920851	1218	0	0.16534
NT_1732	1	0.86824	0.86852	0.999999	5869	0	0.1715	0.13176	0.13137	0.920851	1219	0	0.1715
SYNE2	10	0.32143	0.64846	0.999999	3395	4	-0.80661	0.1318	0.21083	0.951361	1220	2	-0.80661
NT_884	1	0.8681	0.86841	0.999999	5868	0	0.18605	0.1319	0.1315	0.920851	1221	0	0.18605
NT_2172	1	0.86803	0.86834	0.999999	5867	0	0.1684	0.13197	0.13155	0.920851	1222	0	0.1684
MRGPRF	10	0.15877	0.43829	0.999999	2192	5	-1.6399	0.132	0.21112	0.951361	1223	1	-1.6399
TLR2	10	0.65825	0.8875	0.999999	5066	4	-0.61955	0.13209	0.21122	0.951361	1224	2	-0.61955
NT_421	1	0.86774	0.86801	0.999999	5866	0	0.1813	0.13226	0.13188	0.920851	1225	0	0.1813
NT_280	1	0.86764	0.86793	0.999999	5865	0	0.18189	0.13236	0.13199	0.920851	1226	0	0.18189
PTPRB	10	0.41994	0.73886	0.999999	3952	5	-1.0849	0.1324	0.21164	0.951361	1227	2	-1.0849
HHIP	10	0.0068477	0.039798	0.856557	204	5	-1.3724	0.1326	0.21193	0.951361	1228	1	-1.3724
NT_1785	1	0.86717	0.86742	0.999999	5864	0	0.16655	0.13283	0.13245	0.920851	1229	0	0.16655
NT_1982	1	0.86705	0.86731	0.999999	5863	0	0.15458	0.13295	0.13256	0.920851	1230	0	0.15458
NT_813	1	0.86689	0.86715	0.999999	5862	0	0.15516	0.13311	0.13269	0.920851	1231	0	0.15516
NOP56	10	0.97358	0.99171	0.999999	6289	2	-0.40996	0.13325	0.21278	0.951361	1232	2	-0.40996
OR2K2	10	0.7878	0.93915	0.999999	5564	3	-0.95218	0.13356	0.21322	0.951361	1233	2	-0.95218
TMEM54	10	0.43283	0.74813	0.999999	4010	3	-0.86791	0.1336	0.2133	0.951361	1234	1	-0.86791
TRPV4	10	0.34118	0.66998	0.999999	3518	5	-1.2752	0.13363	0.21335	0.951361	1235	2	-1.2752
LIPG	10	0.15021	0.42229	0.999999	2106	4	-0.64108	0.13379	0.21353	0.951361	1236	2	-0.64108
SLC6A6	10	0.14727	0.41679	0.999999	2084	4	-1.0118	0.1338	0.21355	0.951361	1237	1	-1.0118
MERTK	10	0.093398	0.30555	0.99463	1506	4	-1.0403	0.1342	0.21405	0.951361	1238	1	-1.0403
KCNH6	10	0.1458	0.41396	0.999999	2068	5	-1.0653	0.1344	0.21432	0.951361	1239	1	-1.0653
NT_1610	1	0.86546	0.86568	0.999999	5861	0	0.1444	0.13454	0.13409	0.920851	1240	0	0.1444
NT_344	1	0.86544	0.86567	0.999999	5860	0	0.17198	0.13456	0.13411	0.920851	1241	0	0.17198
AMBP	10	0.55239	0.82915	0.999999	4566	5	-1.17	0.13457	0.21453	0.951361	1242	2	-1.17
NT_930	1	0.86537	0.86559	0.999999	5859	0	0.15239	0.13463	0.13418	0.920851	1243	0	0.15239
PCDHB13	10	0.84811	0.95975	0.999999	5791	2	-0.48569	0.13464	0.21465	0.951361	1244	2	-0.48569
SLC23A2	10	0.49819	0.79347	0.999999	4315	5	-1.4065	0.1348	0.21492	0.951361	1245	1	-1.4065
NT_2098	1	0.86517	0.86538	0.999999	5857	0	0.15282	0.13483	0.13438	0.921232	1246	0	0.15282
NT_1439	1	0.86489	0.86513	0.999999	5856	0	0.15911	0.13511	0.13468	0.922093	1247	0	0.15911
NT_2117	1	0.86471	0.86495	0.999999	5855	0	0.14125	0.13529	0.13487	0.922093	1248	0	0.14125
SMPD1	10	0.062647	0.23368	0.97249	1142	7	-1.8691	0.13534	0.21561	0.951361	1249	2	-1.8691
SLC25A4	10	0.089591	0.29691	0.989086	1476	6	-1.3032	0.13566	0.21605	0.951361	1250	2	-1.3032
P2RY11	10	0.39617	0.72179	0.999999	3838	3	-0.87445	0.13597	0.21646	0.951361	1251	2	-0.87445
HMGB1	10	0.57754	0.84544	0.999999	4712	4	-0.85722	0.13604	0.21656	0.951361	1252	2	-0.85722
DNER	10	0.087468	0.2921	0.981703	1463	4	-1.0159	0.1362	0.21671	0.951361	1253	1	-1.0159
NT_236	1	0.86374	0.86391	0.999999	5851	0	0.1605	0.13626	0.13585	0.922093	1254	0	0.1605
GPER1	10	0.046607	0.18831	0.970531	913	6	-1.333	0.13667	0.21737	0.952502	1255	2	-1.333
TIMP1	10	0.17719	0.46947	0.999999	2368	6	-1.4408	0.13675	0.21748	0.952502	1256	2	-1.4408
SORCS2	10	0.067787	0.24606	0.97249	1216	7	-1.7014	0.13679	0.21755	0.952502	1257	1	-1.7014
NT_947	1	0.86312	0.86328	0.999999	5849	0	0.15062	0.13688	0.13644	0.922093	1258	0	0.15062
NT_1729	1	0.86303	0.86319	0.999999	5847	0	0.12514	0.13697	0.13654	0.922093	1259	0	0.12514
PCDHB5	10	0.23357	0.54446	0.999999	2778	5	-1.1221	0.13698	0.21779	0.952502	1260	2	-1.1221
CLEC12A	10	0.091246	0.30061	0.990775	1489	5	-1.2754	0.13699	0.2178	0.952502	1261	1	-1.2754
NT_1628	1	0.86299	0.86315	0.999999	5846	0	0.1424	0.13701	0.13658	0.922093	1262	0	0.1424
UNC5D	10	0.43425	0.74921	0.999999	4015	5	-1.3055	0.13719	0.21807	0.952663	1263	1	-1.3055
NT_2075	1	0.8626	0.86282	0.999999	5845	0	0.11719	0.1374	0.13697	0.922093	1264	0	0.11719
LY6G6C	10	0.074142	0.26122	0.97249	1297	6	-1.427	0.13759	0.21857	0.952663	1265	1	-1.427
NT_629	1	0.86228	0.86247	0.999999	5844	0	0.13635	0.13772	0.1373	0.922093	1266	0	0.13635
HEPACAM	10	0.17372	0.46485	0.999999	2340	5	-1.3708	0.13776	0.21881	0.952689	1267	2	-1.3708
NT_250	1	0.86189	0.86207	0.999999	5843	0	0.12781	0.13811	0.1377	0.922093	1268	0	0.12781
NT_1799	1	0.86183	0.86201	0.999999	5842	0	0.12404	0.13817	0.13778	0.922093	1269	0	0.12404
KCNH5	10	0.5816	0.84798	0.999999	4728	4	-1.1703	0.13831	0.21956	0.953192	1270	2	-1.1703
FAT3	10	0.11424	0.35043	0.999999	1750	5	-1.1478	0.13839	0.21967	0.953192	1271	1	-1.1478
NT_2	1	0.86153	0.86173	0.999999	5840	0	0.13947	0.13847	0.13811	0.922093	1272	0	0.13947
TACSTD2	10	0.3049	0.63004	0.999999	3277	3	-0.15568	0.13878	0.22026	0.953688	1273	2	-0.15568
NT_1147	1	0.86108	0.86131	0.999999	5839	0	0.12894	0.13892	0.13858	0.922093	1274	0	0.12894
NT_273	1	0.86105	0.86129	0.999999	5838	0	0.13158	0.13895	0.13861	0.922093	1275	0	0.13158
ABCB4	10	0.22707	0.53606	0.999999	2735	5	-1.2915	0.13917	0.22076	0.953688	1276	2	-1.2915
MFAP4	10	0.525	0.81116	0.999999	4432	3	-1.2514	0.13948	0.22118	0.953688	1277	2	-1.2514
ODF4	10	0.49732	0.79289	0.999999	4309	5	-1.1878	0.13956	0.2213	0.953688	1278	2	-1.1878
MEGF11	10	0.14003	0.40268	0.999999	2011	6	-1.7584	0.13958	0.22132	0.953688	1279	1	-1.7584
OSTM1	10	0.023476	0.1092	0.931348	528	6	-2.0237	0.13997	0.22181	0.953688	1280	1	-2.0237
NT_1699	1	0.85999	0.86024	0.999999	5836	0	0.12198	0.14001	0.13966	0.922093	1281	0	0.12198
ABCB1	10	0.0049138	0.029679	0.856557	146	7	-2.1317	0.14017	0.22214	0.953688	1282	1	-2.1317
GJB5	10	0.97908	0.99316	0.999999	6310	1	-0.40219	0.14043	0.22241	0.953688	1283	2	-0.40219
GP9	10	0.10794	0.33698	0.999999	1687	7	-1.6475	0.14051	0.22251	0.953688	1284	2	-1.6475
OTOF	10	0.36357	0.69373	0.999999	3669	4	-1.0721	0.14057	0.2226	0.953688	1285	2	-1.0721
OR11A1	10	0.78228	0.93695	0.999999	5534	4	-1.1234	0.14077	0.22288	0.953688	1286	1	-1.1234
ADGRG2	10	0.30697	0.6325	0.999999	3292	6	-1.3242	0.1409	0.22305	0.953688	1287	2	-1.3242
SLC2A2	10	0.14875	0.41953	0.999999	2096	6	-1.8032	0.14097	0.22314	0.953688	1288	1	-1.8032
NT_1516	1	0.85896	0.85924	0.999999	5833	0	0.11764	0.14104	0.14071	0.922093	1289	0	0.11764
NT_445	1	0.85887	0.85915	0.999999	5832	0	0.1208	0.14113	0.14082	0.922093	1290	0	0.1208
SLC26A5	10	0.21064	0.51498	0.999999	2609	5	-0.99353	0.14116	0.22342	0.953688	1291	2	-0.99353
OR6Q1	10	0.049078	0.19636	0.972056	955	8	-1.3333	0.14137	0.2237	0.953688	1292	2	-1.3333
LAMP3	10	0.15583	0.43287	0.999999	2160	5	-1.262	0.14156	0.22395	0.953688	1293	2	-1.262
LAPTM4B	10	0.12659	0.37585	0.999999	1883	6	-1.6151	0.14161	0.22404	0.953688	1294	2	-1.6151
OR2B2	10	0.34651	0.67563	0.999999	3558	3	-0.4252	0.14176	0.22426	0.953688	1295	1	-0.4252
TMEM2	10	0.1212	0.36477	0.999999	1833	6	-1.8851	0.14196	0.22453	0.953688	1296	2	-1.8851
HLA-DQA1	10	0.65387	0.88575	0.999999	5047	3	-0.62922	0.142	0.22459	0.953688	1297	2	-0.62922
NT_1952	1	0.85796	0.85821	0.999999	5831	0	0.12159	0.14204	0.14173	0.922093	1298	0	0.12159
NT_1382	1	0.85789	0.85814	0.999999	5830	0	0.11003	0.14211	0.14179	0.922093	1299	0	0.11003
FLOT1	10	0.48337	0.7834	0.999999	4250	2	-0.79589	0.14216	0.22476	0.953688	1300	1	-0.79589
SLC39A1	10	0.16565	0.45085	0.999999	2266	7	-1.523	0.14224	0.22486	0.953688	1301	2	-1.523
NT_1132	1	0.85771	0.85796	0.999999	5829	0	0.11829	0.14229	0.14196	0.922093	1302	0	0.11829
NT_621	1	0.85767	0.85792	0.999999	5828	0	0.097006	0.14233	0.14202	0.922093	1303	0	0.097006
ADRA2A	10	0.48732	0.78606	0.999999	4267	5	-1.3644	0.14235	0.22502	0.953688	1304	2	-1.3644
DIO3	10	0.055947	0.21692	0.97249	1060	6	-1.6071	0.14247	0.22518	0.953688	1306	2	-1.6071
NT_953	1	0.85753	0.85778	0.999999	5827	0	0.10679	0.14247	0.14215	0.922093	1305	0	0.10679
SYT9	10	0.026942	0.12168	0.931348	600	5	-1.4777	0.14275	0.22555	0.953688	1307	1	-1.4777
RNF145	10	0.59265	0.85481	0.999999	4784	4	-0.97529	0.14279	0.22561	0.953688	1308	2	-0.97529
GYPB	10	0.024832	0.11412	0.931348	559	3	-0.48686	0.14287	0.22572	0.953688	1309	2	-0.48686
NT_1634	1	0.85689	0.85711	0.999999	5825	0	0.101	0.14311	0.1428	0.922093	1310	0	0.101
SLC2A5	10	0.11101	0.34349	0.999999	1716	7	-1.8638	0.14314	0.22605	0.953688	1311	1	-1.8638
TMEM107	10	0.53262	0.81627	0.999999	4480	5	-1.1923	0.14334	0.2263	0.953688	1312	1	-1.1923
NT_1328	1	0.85664	0.85688	0.999999	5823	0	0.10562	0.14336	0.14305	0.922093	1313	0	0.10562
NT_584	1	0.8566	0.85683	0.999999	5822	0	0.11221	0.1434	0.14309	0.922093	1314	0	0.11221
NT_1197	1	0.85651	0.85676	0.999999	5821	0	0.10523	0.14349	0.14319	0.922093	1315	0	0.10523
DCBLD1	10	0.45004	0.76035	0.999999	4084	3	-0.58437	0.14374	0.22685	0.953688	1316	1	-0.58437
NDFIP1	10	0.93463	0.98296	0.999999	6139	3	-1.1272	0.14382	0.22695	0.953688	1317	2	-1.1272
SECTM1	10	0.40106	0.72528	0.999999	3861	3	0.28802	0.14413	0.22736	0.953688	1318	2	0.28802
PRRG1	10	0.64328	0.88156	0.999999	5007	4	-0.89143	0.14413	0.22736	0.953688	1319	1	-0.89143
NT_1320	1	0.85583	0.85609	0.999999	5819	0	0.10853	0.14417	0.14388	0.922093	1320	0	0.10853
NT_853	1	0.85558	0.85583	0.999999	5817	0	0.093284	0.14442	0.14414	0.922093	1321	0	0.093284
GPR45	10	0.287	0.60952	0.999999	3154	5	-1.4393	0.14469	0.2281	0.953688	1322	2	-1.4393
NT_1793	1	0.85524	0.85546	0.999999	5816	0	0.089582	0.14476	0.14447	0.922093	1323	0	0.089582
IGSF9	10	0.07346	0.25969	0.97249	1284	5	-1.1515	0.14477	0.2282	0.953688	1324	2	-1.1515
ATP1B4	10	0.26059	0.57786	0.999999	2978	4	-1.3325	0.145	0.22847	0.953688	1325	2	-1.3325
MXRA8	10	0.39313	0.71948	0.999999	3823	4	-0.62752	0.14548	0.2291	0.953688	1326	2	-0.62752
NT_754	1	0.85451	0.85472	0.999999	5813	0	0.091756	0.14549	0.14517	0.922093	1327	0	0.091756
NT_844	1	0.85446	0.85467	0.999999	5812	0	0.082284	0.14554	0.14522	0.922093	1328	0	0.082284
MME	10	0.034785	0.14925	0.951569	731	3	-0.46727	0.14556	0.22922	0.953688	1329	2	-0.46727
NT_2043	1	0.85444	0.85465	0.999999	5811	0	0.089134	0.14556	0.14524	0.922093	1330	0	0.089134
OR10K1	10	0.22878	0.53823	0.999999	2747	6	-1.6587	0.14571	0.22944	0.953688	1331	1	-1.6587
NT_466	1	0.85426	0.85446	0.999999	5810	0	0.084889	0.14574	0.14543	0.922093	1332	0	0.084889
CADM2	10	0.23545	0.54683	0.999999	2787	3	-1.1709	0.14591	0.22971	0.953688	1333	1	-1.1709
NOX5	10	0.38567	0.71401	0.999999	3784	5	-1.5017	0.14595	0.22978	0.953688	1334	2	-1.5017
GPR21	10	0.32843	0.65609	0.999999	3440	3	-0.87086	0.14611	0.22998	0.953688	1335	1	-0.87086
SCN9A	10	0.13002	0.38259	0.999999	1916	5	-1.6119	0.14635	0.23031	0.953688	1336	2	-1.6119
OR5T2	10	0.22749	0.5366	0.999999	2740	4	-0.88171	0.1465	0.23046	0.953688	1337	1	-0.88171
NT_2084	1	0.85333	0.85354	0.999999	5808	0	0.080505	0.14667	0.14635	0.922093	1338	0	0.080505
KCNK18	10	0.22118	0.52861	0.999999	2686	4	-1.2103	0.14689	0.23099	0.953688	1339	1	-1.2103
OR8J3	10	0.035757	0.15252	0.951698	745	6	-1.9958	0.14699	0.23109	0.953688	1340	2	-1.9958
SCN3A	10	0.025499	0.11644	0.931348	570	7	-1.6486	0.14709	0.23123	0.953688	1341	1	-1.6486
C9orf89	10	0.2421	0.55511	0.999999	2831	6	-1.5619	0.14749	0.2317	0.953688	1342	1	-1.5619
PCDHB10	10	0.59027	0.85333	0.999999	4772	5	-1.1755	0.14768	0.23197	0.953688	1343	1	-1.1755
KCNA2	10	0.23115	0.54138	0.999999	2759	5	-1.2445	0.14778	0.2321	0.953688	1344	2	-1.2445
NT_1150	1	0.85205	0.85224	0.999999	5805	0	0.07634	0.14795	0.14766	0.922093	1345	0	0.07634
RHBDD1	10	0.10751	0.33605	0.999938	1682	4	-1.0875	0.14808	0.23251	0.953688	1346	1	-1.0875
NT_818	1	0.85176	0.85193	0.999999	5804	0	0.079657	0.14824	0.14797	0.922093	1347	0	0.079657
MFSD2A	10	0.037443	0.15808	0.958311	766	5	-1.8371	0.14826	0.23276	0.953688	1348	2	-1.8371
SLC25A34	10	0.061479	0.23079	0.97249	1126	6	-1.9987	0.14827	0.23277	0.953688	1349	1	-1.9987
ITIH2	10	0.12356	0.36969	0.999999	1851	6	-1.4758	0.14886	0.23352	0.953688	1350	1	-1.4758
NT_760	1	0.85112	0.85128	0.999999	5803	0	0.069291	0.14888	0.14858	0.922093	1351	0	0.069291
NT_950	1	0.8511	0.85125	0.999999	5802	0	0.063625	0.1489	0.1486	0.922093	1352	0	0.063625
KCNU1	10	0.42605	0.74321	0.999999	3973	3	-1.0701	0.14906	0.23379	0.953688	1353	2	-1.0701
ADGRF1	10	0.32759	0.65517	0.999999	3433	6	-1.4385	0.14922	0.23403	0.953688	1354	2	-1.4385
GHSR	10	0.047945	0.19258	0.970531	937	4	-1.2286	0.14926	0.23409	0.953688	1355	1	-1.2286
ZDHHC12	10	0.26094	0.57829	0.999999	2984	5	-1.5121	0.14938	0.23424	0.953688	1356	2	-1.5121
ADAM28	10	0.061276	0.23025	0.97249	1124	7	-1.8746	0.14945	0.23435	0.953688	1358	1	-1.8746
NT_1617	1	0.85055	0.85071	0.999999	5801	0	0.073652	0.14945	0.14913	0.923529	1357	0	0.073652
C17orf78	10	0.48694	0.78579	0.999999	4263	3	-0.85335	0.14946	0.23435	0.953688	1359	2	-0.85335
TMPRSS4	10	0.17637	0.46835	0.999999	2363	5	-1.4097	0.14962	0.23459	0.953688	1360	2	-1.4097
ENTPD3	10	0.38467	0.71327	0.999999	3778	5	-1.3648	0.14965	0.23463	0.953688	1361	1	-1.3648
ARSB	10	0.089727	0.29723	0.989118	1479	7	-1.5669	0.14985	0.23486	0.953688	1362	1	-1.5669
LRRC19	10	0.51789	0.8065	0.999999	4405	3	-0.82804	0.14986	0.23487	0.953688	1363	2	-0.82804
NT_242	1	0.85012	0.85033	0.999999	5799	0	0.055453	0.14988	0.14958	0.923597	1364	0	0.055453
PMEPA1	10	0.56309	0.83614	0.999999	4615	4	-0.83248	0.1501	0.23519	0.953688	1365	2	-0.83248
CLDND2	10	0.050302	0.20021	0.97249	974	6	-1.3861	0.15024	0.23538	0.953688	1366	1	-1.3861
FCER2	10	0.16992	0.45872	0.999999	2298	4	-1.1271	0.15026	0.2354	0.953688	1367	2	-1.1271
PLOD3	10	0.28629	0.60868	0.999999	3149	5	-1.0172	0.15043	0.23567	0.953688	1368	1	-1.0172
GABRB2	10	0.080424	0.27607	0.980179	1373	5	-1.6895	0.15049	0.23575	0.953688	1369	2	-1.6895
NT_1082	1	0.84946	0.84967	0.999999	5797	0	0.066535	0.15054	0.15029	0.924223	1370	0	0.066535
ATP6AP2	10	0.65886	0.88772	0.999999	5068	2	-0.4579	0.15073	0.23603	0.953688	1371	2	-0.4579
NT_178	1	0.84912	0.84934	0.999999	5796	0	0.064325	0.15088	0.15061	0.924223	1372	0	0.064325
ORMDL1	10	0.53846	0.82012	0.999999	4508	4	-0.89744	0.15089	0.23625	0.953688	1373	2	-0.89744
OR51F1	10	0.44257	0.75511	0.999999	4051	3	-0.82085	0.15102	0.23642	0.953688	1374	2	-0.82085
NT_1126	1	0.84896	0.84917	0.999999	5795	0	0.052816	0.15104	0.15078	0.924223	1375	0	0.052816
NT_1945	1	0.84878	0.84901	0.999999	5794	0	0.048	0.15122	0.15096	0.924223	1376	0	0.048
SLC8B1	10	0.57253	0.84222	0.999999	4677	4	-1.1061	0.15142	0.23694	0.953688	1377	1	-1.1061
SLC9A8	10	0.062568	0.2335	0.97249	1140	5	-1.3559	0.15161	0.23719	0.953688	1378	1	-1.3559
NT_369	1	0.84833	0.84858	0.999999	5793	0	0.055134	0.15167	0.15137	0.924223	1379	0	0.055134
SIGLEC6	10	0.46184	0.76851	0.999999	4135	5	-1.3083	0.1517	0.23732	0.953688	1380	2	-1.3083
NT_2014	1	0.84812	0.84839	0.999999	5792	0	0.055187	0.15188	0.15158	0.924223	1381	0	0.055187
CNNM3	10	0.11043	0.34222	0.999999	1710	7	-1.7612	0.152	0.23775	0.953688	1382	1	-1.7612
NT_2050	1	0.84783	0.8481	0.999999	5790	0	0.047244	0.15217	0.15185	0.925012	1383	0	0.047244
ITM2C	10	0.026421	0.11981	0.931348	586	6	-1.7454	0.15218	0.23796	0.953688	1384	2	-1.7454
OR5AR1	10	0.020075	0.096237	0.930672	472	4	-1.0125	0.1522	0.23798	0.953688	1385	1	-1.0125
OR51B4	10	0.089059	0.29567	0.986502	1474	7	-1.4769	0.15239	0.23825	0.953688	1386	1	-1.4769
LEMD2	10	0.6213	0.87236	0.999999	4921	3	-1.2955	0.15279	0.23877	0.953688	1387	1	-1.2955
NT_1900	1	0.84721	0.84746	0.999999	5789	0	0.043897	0.15279	0.15247	0.925515	1388	0	0.043897
IFI27	10	0.09106	0.30019	0.990653	1488	7	-1.5677	0.15318	0.23927	0.953688	1389	1	-1.5677
CHPF2	10	0.094928	0.30897	0.99463	1528	5	-1.4246	0.15337	0.23956	0.953688	1390	1	-1.4246
NT_978	1	0.84662	0.84688	0.999999	5788	0	0.043621	0.15338	0.15303	0.925515	1391	0	0.043621
OR6K2	10	0.042681	0.1756	0.967402	845	4	-0.96009	0.15346	0.23967	0.953688	1392	2	-0.96009
NT_1443	1	0.84644	0.84673	0.999999	5787	0	0.042144	0.15356	0.15322	0.925515	1393	0	0.042144
KLRK1	10	0.40758	0.72993	0.999999	3890	4	-1.0612	0.15357	0.23982	0.953688	1394	1	-1.0612
NT_1208	1	0.84621	0.84651	0.999999	5785	0	0.041119	0.15379	0.15345	0.925515	1395	0	0.041119
MYH11	10	0.025091	0.11499	0.931348	564	6	-1.9542	0.15396	0.24035	0.953688	1396	1	-1.9542
ITGAM	10	0.42745	0.74425	0.999999	3980	4	-0.97575	0.15402	0.24043	0.953688	1397	2	-0.97575
NT_162	1	0.84587	0.84617	0.999999	5783	0	0.036254	0.15413	0.15381	0.925515	1398	0	0.036254
PAG1	10	0.3769	0.70748	0.999999	3737	6	-1.2746	0.15416	0.24062	0.953688	1399	1	-1.2746
NT_1942	1	0.84583	0.84613	0.999999	5782	0	0.035439	0.15417	0.15385	0.925515	1400	0	0.035439
NT_1191	1	0.8456	0.8459	0.999999	5781	0	0.034686	0.1544	0.15409	0.925515	1401	0	0.034686
NT_482	1	0.84546	0.84572	0.999999	5780	0	0.030488	0.15454	0.15422	0.925515	1402	0	0.030488
TSPAN18	10	0.089701	0.29716	0.989118	1478	5	-1.0835	0.15455	0.24111	0.953688	1403	1	-1.0835
UBIAD1	10	0.0096174	0.053826	0.8788	268	6	-1.6109	0.15483	0.24144	0.953688	1404	2	-1.6109
GABRG2	10	0.10193	0.32414	0.999938	1603	5	-1.4116	0.15494	0.24162	0.953688	1405	1	-1.4116
OR51M1	10	0.11095	0.34335	0.999999	1715	5	-1.3486	0.15513	0.2419	0.953688	1406	1	-1.3486
TAS2R8	10	0.34105	0.66983	0.999999	3516	5	-1.3623	0.15515	0.24193	0.953688	1407	2	-1.3623
NT_1008	1	0.8448	0.84508	0.999999	5778	0	0.028673	0.1552	0.15481	0.926512	1408	0	0.028673
NT_1990	1	0.84449	0.8448	0.999999	5775	0	0.0243	0.15551	0.15512	0.926512	1409	0	0.0243
BTLA	10	0.32029	0.64719	0.999999	3385	4	-0.71379	0.15563	0.24261	0.953688	1410	2	-0.71379
OR4E2	10	0.86058	0.96272	0.999999	5837	2	-0.27935	0.15571	0.24272	0.953688	1411	2	-0.27935
OR8J1	10	0.26193	0.57947	0.999999	2994	6	-1.5709	0.15572	0.24273	0.953688	1412	1	-1.5709
ATG9A	10	0.02461	0.1133	0.931348	554	4	-1.2165	0.15579	0.24282	0.953688	1413	2	-1.2165
ADRB3	10	0.32321	0.65048	0.999999	3401	4	-1.0945	0.15588	0.24293	0.953688	1414	2	-1.0945
RAB12	10	0.059469	0.22577	0.97249	1107	6	-1.528	0.15591	0.24298	0.953688	1415	1	-1.528
NT_29	1	0.84399	0.84433	0.999999	5774	0	0.02573	0.15601	0.15558	0.926512	1416	0	0.02573
OR14A2	10	0.5023	0.79626	0.999999	4334	4	-0.89597	0.1565	0.24374	0.953688	1417	1	-0.89597
GJB4	10	0.27983	0.60091	0.999999	3103	5	-1.4589	0.1566	0.24387	0.953688	1418	2	-1.4589
GABRD	10	0.8052	0.94606	0.999999	5621	4	-1.1339	0.15668	0.24401	0.953688	1419	2	-1.1339
AXL	10	0.077274	0.26859	0.977902	1334	5	-1.559	0.15689	0.24427	0.953688	1420	1	-1.559
NT_351	1	0.84301	0.84337	0.999999	5773	0	0.019826	0.15699	0.15659	0.92719	1421	0	0.019826
ITGB1	10	0.032639	0.142	0.939533	698	7	-2.1123	0.15701	0.24439	0.953688	1422	2	-2.1123
SVOPL	10	0.41115	0.7325	0.999999	3906	5	-1.2743	0.15708	0.24452	0.953688	1423	1	-1.2743
GJA5	10	0.82719	0.95479	0.999999	5718	4	-0.74448	0.15709	0.24453	0.953688	1424	2	-0.74448
NT_825	1	0.84287	0.84325	0.999999	5772	0	0.015307	0.15713	0.15673	0.92719	1425	0	0.015307
MLC1	10	0.44659	0.75787	0.999999	4070	5	-1.3471	0.15725	0.24475	0.953688	1426	2	-1.3471
GRM4	10	0.046451	0.18782	0.970531	908	7	-1.8965	0.15728	0.24478	0.953688	1427	1	-1.8965
NT_1887	1	0.84253	0.84287	0.999999	5771	0	0.014264	0.15747	0.15707	0.92719	1428	0	0.014264
NT_658	1	0.84244	0.84278	0.999999	5770	0	0.01387	0.15756	0.15718	0.92719	1429	0	0.01387
ALPP	10	0.61035	0.86577	0.999999	4860	4	-1.2212	0.15757	0.24517	0.953688	1430	2	-1.2212
CD1E	10	0.077377	0.26886	0.978087	1335	4	-0.46464	0.15765	0.24531	0.953688	1431	2	-0.46464
BEST4	10	0.55614	0.83155	0.999999	4583	5	-1.3301	0.15767	0.24533	0.953688	1432	1	-1.3301
RNF144A	10	0.0020595	0.013795	0.845026	68	5	-1.4575	0.15781	0.24553	0.953688	1433	2	-1.4575
OR52E4	10	0.031695	0.13866	0.939533	678	5	-1.414	0.15825	0.24614	0.953688	1434	1	-1.414
SDC2	10	0.028382	0.12672	0.931348	625	6	-1.683	0.1583	0.2462	0.953688	1435	2	-1.683
OR9A2	10	0.46215	0.76873	0.999999	4138	5	-1.2738	0.15838	0.24634	0.953688	1436	2	-1.2738
BTNL3	10	0.20745	0.51073	0.999999	2593	6	-1.3497	0.15845	0.24642	0.953688	1437	1	-1.3497
NT_625	1	0.84155	0.84188	0.999999	5769	0	0.010054	0.15845	0.15809	0.92719	1438	0	0.010054
CRB1	10	0.8463	0.95934	0.999999	5786	3	-0.65063	0.15846	0.24645	0.953688	1439	2	-0.65063
TRPV2	10	0.41983	0.7388	0.999999	3950	4	-0.92889	0.15854	0.24655	0.953688	1440	2	-0.92889
NT_105	1	0.84142	0.84176	0.999999	5768	0	0.010075	0.15858	0.15822	0.92719	1441	0	0.010075
CD80	10	0.17741	0.46978	0.999999	2370	6	-1.4682	0.15903	0.2472	0.953688	1442	1	-1.4682
PTK7	10	0.34036	0.66908	0.999999	3509	4	-0.57828	0.15911	0.2473	0.953688	1443	2	-0.57828
SLC12A8	10	0.16309	0.44621	0.999999	2235	4	-1.0889	0.15922	0.24747	0.953688	1444	1	-1.0889
NT_868	1	0.84062	0.84099	0.999999	5766	0	0.0049789	0.15938	0.15901	0.92719	1445	0	0.0049789
CABP7	10	0.7327	0.91684	0.999999	5336	3	-1.0174	0.15951	0.24784	0.953688	1446	2	-1.0174
OR51B6	10	0.0035001	0.022032	0.856557	101	9	-2.1532	0.15961	0.24799	0.953688	1447	1	-2.1532
NT_334	1	0.84033	0.8407	0.999999	5765	0	0.0037109	0.15967	0.15931	0.92719	1448	0	0.0037109
NT_1069	1	0.84028	0.84066	0.999999	5764	0	0.0035885	0.15972	0.15936	0.92719	1449	0	0.0035885
NT_1183	1	0.84014	0.84053	0.999999	5763	0	0.0022089	0.15986	0.15951	0.92719	1450	0	0.0022089
NT_1467	1	0.84003	0.84043	0.999999	5762	0	0.00084398	0.15997	0.15961	0.92719	1451	0	0.00084398
TMEM125	10	0.027064	0.12209	0.931348	605	8	-2.1468	0.16	0.24846	0.953688	1452	1	-2.1468
PLXNB3	10	0.36194	0.69207	0.999999	3658	5	-1.5051	0.16016	0.2487	0.953688	1453	2	-1.5051
TAAR1	10	0.19899	0.49924	0.999999	2537	3	-0.30834	0.16039	0.24901	0.953688	1454	1	-0.30834
LRRN3	10	0.20133	0.50242	0.999999	2555	5	-1.5912	0.16078	0.24952	0.954206	1455	1	-1.5912
CLDN22	10	0.1283	0.37915	0.999999	1895	5	-1.2449	0.16098	0.24977	0.954206	1456	2	-1.2449
NT_1715	1	0.83889	0.83931	0.999999	5760	0	-0.0068298	0.16111	0.16069	0.928647	1457	0	-0.0068298
NT_1869	1	0.83876	0.83917	0.999999	5759	0	-0.0079065	0.16124	0.1608	0.928647	1458	0	-0.0079065
ZP1	10	0.19741	0.4972	0.999999	2528	5	-1.4921	0.16136	0.25028	0.954206	1459	1	-1.4921
CLSTN1	10	0.78129	0.93656	0.999999	5532	4	-1.1499	0.16146	0.25044	0.954206	1460	2	-1.1499
CFTR	10	0.040038	0.1668	0.96318	808	7	-1.6313	0.16154	0.25052	0.954206	1461	2	-1.6313
SSTR4	10	0.81912	0.95163	0.999999	5684	3	-0.85868	0.16156	0.25053	0.954206	1462	1	-0.85868
NT_1576	1	0.8383	0.83868	0.999999	5758	0	-0.010616	0.1617	0.16122	0.928647	1463	0	-0.010616
TNFSF11	10	0.59253	0.85474	0.999999	4782	3	-0.61175	0.16194	0.25107	0.954206	1464	1	-0.61175
NT_2196	1	0.83769	0.83807	0.999999	5757	0	-0.013587	0.16231	0.16184	0.928647	1465	0	-0.013587
CLCN3	10	0.19639	0.49584	0.999999	2519	6	-1.7961	0.16252	0.25185	0.954206	1466	1	-1.7961
NT_119	1	0.83739	0.83775	0.999999	5756	0	-0.015301	0.16261	0.16213	0.928647	1467	0	-0.015301
LRIT3	10	0.64773	0.88335	0.999999	5020	4	-0.89862	0.16268	0.25207	0.954206	1468	2	-0.89862
STEAP2	10	0.34002	0.66871	0.999999	3506	4	-0.99868	0.16285	0.25233	0.954206	1469	2	-0.99868
NT_1400	1	0.83712	0.83744	0.999999	5754	0	-0.015455	0.16288	0.16241	0.928647	1470	0	-0.015455
OR56A1	10	0.00035122	0.0027206	0.622204	17	7	-2.6591	0.16291	0.25242	0.954206	1471	1	-2.6591
HSP90AA1	10	0.24857	0.56314	0.999999	2880	6	-1.8267	0.16311	0.25268	0.954206	1472	1	-1.8267
OR10G7	10	0.26564	0.58399	0.999999	3011	5	-1.578	0.16317	0.25279	0.954206	1473	2	-1.578
TPCN1	10	0.51101	0.80193	0.999999	4376	5	-1.1932	0.16325	0.2529	0.954206	1474	2	-1.1932
GPR3	10	0.83432	0.95651	0.999999	5743	3	-0.48903	0.16342	0.25313	0.954206	1475	2	-0.48903
NT_1426	1	0.83653	0.83687	0.999999	5751	0	-0.021094	0.16347	0.16302	0.928647	1476	0	-0.021094
OR10H5	10	0.69858	0.90317	0.999999	5193	4	-0.78712	0.16349	0.25323	0.954206	1477	1	-0.78712
CHRM2	10	0.52185	0.80912	0.999999	4419	1	-0.99097	0.16369	0.25348	0.954206	1478	1	-0.99097
GPR158	10	0.28893	0.61182	0.999999	3172	6	-1.5571	0.16427	0.25419	0.954922	1480	1	-1.5571
NT_1560	1	0.83573	0.83608	0.999999	5750	0	-0.024098	0.16427	0.16381	0.928647	1479	0	-0.024098
OR6C74	10	0.07692	0.26777	0.977902	1328	5	-1.1221	0.16432	0.25426	0.954922	1481	2	-1.1221
NT_777	1	0.83551	0.83585	0.999999	5749	0	-0.027787	0.16449	0.16403	0.928647	1482	0	-0.027787
PCDHGA6	10	0.76575	0.93034	0.999999	5464	2	-0.93209	0.16456	0.25457	0.955524	1483	2	-0.93209
NT_826	1	0.83512	0.83546	0.999999	5747	0	-0.028431	0.16488	0.16444	0.928647	1484	0	-0.028431
NT_699	1	0.83464	0.83504	0.999999	5746	0	-0.030476	0.16536	0.16488	0.928647	1485	0	-0.030476
NT_1760	1	0.83444	0.83483	0.999999	5744	0	-0.035307	0.16556	0.1651	0.928647	1486	0	-0.035307
ZDHHC2	10	0.024332	0.11237	0.931348	546	6	-1.6619	0.16581	0.25619	0.957762	1488	1	-1.6619
NT_1700	1	0.83419	0.83457	0.999999	5742	0	-0.032262	0.16581	0.16537	0.928647	1487	0	-0.032262
NT_2152	1	0.83412	0.8345	0.999999	5741	0	-0.034524	0.16588	0.16545	0.928647	1489	0	-0.034524
AMN	10	0.67738	0.89491	0.999999	5123	3	-0.83348	0.16595	0.25637	0.957762	1490	2	-0.83348
NT_901	1	0.83387	0.83424	0.999999	5740	0	-0.036338	0.16613	0.1657	0.928647	1491	0	-0.036338
PCDHGA10	10	0.66459	0.8899	0.999999	5085	4	-0.57648	0.1662	0.25671	0.957762	1492	2	-0.57648
MFAP3	10	0.57368	0.84297	0.999999	4684	4	-1.0778	0.16628	0.25683	0.957762	1493	2	-1.0778
SYNGR4	10	0.1308	0.38421	0.999999	1926	4	-0.71818	0.16639	0.25696	0.957762	1494	1	-0.71818
NT_856	1	0.83353	0.83389	0.999999	5739	0	-0.036955	0.16647	0.16605	0.928647	1495	0	-0.036955
NT_1514	1	0.83312	0.8335	0.999999	5738	0	-0.037342	0.16688	0.16642	0.928647	1496	0	-0.037342
MCEMP1	10	0.33577	0.66415	0.999999	3476	5	-1.4369	0.16693	0.25771	0.957762	1497	2	-1.4369
WDR13	10	0.70311	0.90492	0.999999	5213	3	-0.72153	0.16697	0.25777	0.957762	1498	1	-0.72153
TMEM150A	10	0.96423	0.98976	0.999999	6262	1	-1.0093	0.16726	0.25822	0.957762	1499	2	-1.0093
TMEM86A	10	0.13974	0.40212	0.999999	2008	6	-1.4931	0.16734	0.25833	0.957762	1500	2	-1.4931
ITGA3	10	0.12634	0.37536	0.999999	1880	7	-1.7344	0.16736	0.25834	0.957762	1501	1	-1.7344
PCDH11X	10	0.3941	0.72025	0.999999	3826	4	-0.4039	0.16751	0.25853	0.957762	1502	2	-0.4039
SYT2	10	0.024566	0.11317	0.931348	552	6	-1.9041	0.16755	0.25856	0.957762	1503	1	-1.9041
ACE2	10	0.38501	0.71351	0.999999	3780	5	-1.3018	0.16774	0.25882	0.957762	1504	1	-1.3018
NT_1812	1	0.83212	0.83251	0.999999	5736	0	-0.04781	0.16788	0.16746	0.930018	1505	0	-0.04781
NT_576	1	0.83208	0.83248	0.999999	5735	0	-0.049014	0.16792	0.16751	0.930018	1506	0	-0.049014
SLC30A6	10	0.3294	0.65724	0.999999	3443	4	-1.2947	0.16808	0.25928	0.957762	1507	2	-1.2947
NT_53	1	0.83171	0.83212	0.999999	5734	0	-0.049781	0.16829	0.16791	0.930277	1508	0	-0.049781
OR10C1	10	0.040807	0.16947	0.964288	819	7	-2.0198	0.16832	0.25966	0.957762	1509	1	-2.0198
NT_1354	1	0.83162	0.83203	0.999999	5733	0	-0.050114	0.16838	0.16799	0.930277	1510	0	-0.050114
ST3GAL5	10	0.33525	0.66361	0.999999	3472	3	-0.23222	0.16849	0.25991	0.957762	1511	2	-0.23222
OR6M1	10	0.26954	0.58867	0.999999	3038	5	-1.0389	0.16857	0.26001	0.957762	1512	2	-1.0389
LMBRD1	10	0.75998	0.92809	0.999999	5446	2	-0.12004	0.16866	0.26011	0.957762	1513	2	-0.12004
SLC4A8	10	0.022385	0.10514	0.930727	517	4	-0.97883	0.1687	0.26017	0.957762	1514	1	-0.97883
CD84	10	0.286	0.60834	0.999999	3147	3	-0.54065	0.16874	0.26021	0.957762	1515	2	-0.54065
HCN3	10	0.38352	0.71246	0.999999	3771	4	-1.0572	0.1689	0.26041	0.957762	1516	1	-1.0572
MDGA1	10	0.80242	0.94496	0.999999	5616	2	-0.33712	0.16898	0.26054	0.957762	1517	2	-0.33712
WNT5B	10	0.56201	0.83543	0.999999	4609	4	-0.9683	0.16909	0.26069	0.957762	1518	1	-0.9683
TIMD4	10	0.30277	0.62762	0.999999	3261	2	-0.25602	0.16915	0.26075	0.957762	1519	2	-0.25602
NT_130	1	0.8308	0.83123	0.999999	5731	0	-0.04986	0.1692	0.1688	0.930748	1520	0	-0.04986
CELSR3	10	0.39657	0.72205	0.999999	3840	5	-1.3546	0.16923	0.26085	0.957762	1521	2	-1.3546
FCGR1A	10	0.61866	0.87082	0.999999	4902	4	-1.2154	0.16928	0.26094	0.957762	1522	1	-1.2154
DRD3	10	0.090598	0.29909	0.989656	1483	7	-1.9391	0.16947	0.26121	0.957762	1523	1	-1.9391
NT_834	1	0.83051	0.83092	0.999999	5730	0	-0.056119	0.16949	0.16908	0.930748	1524	0	-0.056119
OR10G3	10	0.52607	0.81189	0.999999	4438	4	-1.4407	0.16967	0.26151	0.957762	1525	1	-1.4407
NT_294	1	0.83019	0.83055	0.999999	5729	0	-0.053677	0.16981	0.16938	0.930748	1526	0	-0.053677
GXYLT1	10	0.19113	0.48882	0.999999	2468	4	-0.94581	0.16986	0.26179	0.957762	1527	2	-0.94581
AQP1	10	0.14719	0.41663	0.999999	2082	5	-1.5394	0.17022	0.26222	0.957762	1528	2	-1.5394
SLC5A11	10	0.15775	0.43643	0.999999	2181	5	-1.5288	0.17024	0.26225	0.957762	1529	1	-1.5288
NT_588	1	0.82973	0.83014	0.999999	5727	0	-0.059281	0.17027	0.16978	0.930748	1530	0	-0.059281
NT_2168	1	0.82971	0.83012	0.999999	5726	0	-0.059911	0.17029	0.16981	0.930748	1531	0	-0.059911
NT_860	1	0.82969	0.8301	0.999999	5725	0	-0.065573	0.17031	0.16984	0.930748	1532	0	-0.065573
ELFN1	10	0.17779	0.47039	0.999999	2375	5	-1.4244	0.17063	0.26278	0.957762	1533	2	-1.4244
NT_1855	1	0.82908	0.8295	0.999999	5724	0	-0.069576	0.17092	0.17044	0.931964	1534	0	-0.069576
ANO8	10	0.0801	0.2753	0.980179	1369	6	-1.8752	0.17104	0.26329	0.957762	1535	2	-1.8752
SV2A	10	0.16462	0.44903	0.999999	2253	4	-0.7563	0.1712	0.26349	0.957762	1536	1	-0.7563
RHBDF2	10	0.03896	0.16308	0.961093	790	4	-0.71041	0.17139	0.26374	0.957762	1537	1	-0.71041
SLC22A5	10	0.33303	0.6612	0.999999	3460	4	-0.89574	0.1717	0.26413	0.957762	1538	2	-0.89574
CLCN6	10	0.2394	0.55162	0.999999	2813	5	-1.5541	0.17178	0.26424	0.957762	1539	1	-1.5541
OR51V1	10	0.90314	0.97381	0.999999	5996	2	-0.61429	0.17195	0.26448	0.957762	1540	2	-0.61429
KCNV2	10	0.3056	0.63081	0.999999	3284	4	-1.1773	0.17216	0.26475	0.957762	1541	1	-1.1773
NT_317	1	0.8276	0.82798	0.999999	5720	0	-0.072102	0.1724	0.17195	0.933952	1542	0	-0.072102
GDPD5	10	0.058299	0.22279	0.97249	1091	7	-1.6148	0.17252	0.26522	0.957762	1543	2	-1.6148
TREM1	10	0.16427	0.44835	0.999999	2247	6	-1.464	0.17254	0.26525	0.957762	1544	1	-1.464
PCDHB12	10	0.4791	0.78047	0.999999	4230	4	-0.51555	0.17261	0.26533	0.957762	1545	2	-0.51555
NT_1070	1	0.82728	0.82766	0.999999	5719	0	-0.067124	0.17272	0.1723	0.933952	1546	0	-0.067124
CDKAL1	10	0.14793	0.41797	0.999999	2087	7	-1.6296	0.17285	0.26567	0.957762	1547	2	-1.6296
RNF149	10	0.65004	0.88424	0.999999	5030	4	-0.71392	0.17294	0.26577	0.957762	1548	2	-0.71392
OR6C68	10	0.6267	0.87481	0.999999	4939	4	-0.92272	0.17302	0.26587	0.957762	1550	2	-0.92272
NT_1973	1	0.82698	0.82737	0.999999	5717	0	-0.062573	0.17302	0.17261	0.933952	1549	0	-0.062573
LILRA5	10	0.3009	0.62541	0.999999	3250	3	-0.93548	0.17369	0.26627	0.957762	1551	1	-0.93548
SLC22A23	10	0.092813	0.3042	0.993179	1504	4	-1.3196	0.17427	0.2666	0.957762	1552	1	-1.3196
TNFRSF11B	10	0.51926	0.80741	0.999999	4413	5	-1.4427	0.17503	0.26702	0.957762	1553	1	-1.4427
SLC38A3	10	0.5897	0.853	0.999999	4768	4	-0.87607	0.17522	0.26712	0.957762	1554	1	-0.87607
GPR142	10	0.28331	0.60507	0.999999	3128	5	-1.2807	0.17561	0.26733	0.957762	1555	1	-1.2807
NT_424	1	0.82439	0.82473	0.999999	5714	0	-0.088782	0.17561	0.17517	0.933952	1556	0	-0.088782
PTGES	10	0.55378	0.83001	0.999999	4572	4	-0.96271	0.1758	0.26744	0.957762	1557	1	-0.96271
NT_61	1	0.82403	0.82434	0.999999	5713	0	-0.097177	0.17597	0.17552	0.933952	1558	0	-0.097177
DCBLD2	10	0.47575	0.77821	0.999999	4208	3	-0.50608	0.17599	0.26755	0.957762	1559	1	-0.50608
RPN1	10	0.39255	0.71906	0.999999	3817	3	-0.65648	0.17618	0.26765	0.957762	1560	1	-0.65648
SLC6A7	10	0.42564	0.74293	0.999999	3970	4	-0.92547	0.17637	0.26776	0.957762	1561	1	-0.92547
PIGP	10	0.22996	0.53981	0.999999	2754	6	-1.7292	0.17656	0.26788	0.957762	1562	1	-1.7292
NT_864	1	0.82339	0.82367	0.999999	5711	0	-0.095352	0.17661	0.17621	0.933952	1563	0	-0.095352
NT_2009	1	0.82333	0.8236	0.999999	5710	0	-0.09768	0.17667	0.17628	0.933952	1564	0	-0.09768
NT_786	1	0.8233	0.82358	0.999999	5709	0	-0.094915	0.1767	0.17631	0.933952	1565	0	-0.094915
NT_2000	1	0.82312	0.8234	0.999999	5708	0	-0.084602	0.17688	0.17651	0.933952	1566	0	-0.084602
GPRC6A	10	0.25712	0.57376	0.999999	2947	4	-0.68525	0.17713	0.26821	0.957762	1567	1	-0.68525
NT_604	1	0.82278	0.82304	0.999999	5704	0	-0.094148	0.17722	0.17687	0.933952	1568	0	-0.094148
CHRNA5	10	0.039563	0.16514	0.96318	799	7	-1.8207	0.17732	0.2683	0.957762	1569	1	-1.8207
NT_321	1	0.82253	0.82281	0.999999	5702	0	-0.1068	0.17747	0.17713	0.933952	1570	0	-0.1068
NT_427	1	0.82189	0.82218	0.999999	5701	0	-0.088756	0.17811	0.17773	0.933952	1571	0	-0.088756
NT_1631	1	0.82176	0.82206	0.999999	5700	0	-0.10635	0.17824	0.17789	0.933952	1572	0	-0.10635
NT_2065	1	0.82137	0.82169	0.999999	5698	0	-0.095942	0.17863	0.17824	0.933952	1573	0	-0.095942
NT_676	1	0.82133	0.82164	0.999999	5697	0	-0.10843	0.17867	0.17829	0.933952	1574	0	-0.10843
NT_727	1	0.82117	0.82148	0.999999	5696	0	-0.1032	0.17883	0.17842	0.933952	1575	0	-0.1032
NT_1402	1	0.8211	0.82141	0.999999	5695	0	-0.11814	0.1789	0.17849	0.933952	1576	0	-0.11814
PTPN1	10	0.31548	0.64198	0.999999	3349	5	-1.2262	0.17904	0.26932	0.957762	1577	1	-1.2262
GP5	10	0.46218	0.76874	0.999999	4139	5	-1.2804	0.17923	0.26944	0.957762	1578	1	-1.2804
NT_1362	1	0.82076	0.82108	0.999999	5694	0	-0.095844	0.17924	0.17884	0.933952	1579	0	-0.095844
NT_819	1	0.82069	0.82102	0.999999	5693	0	-0.11464	0.17931	0.1789	0.933952	1580	0	-0.11464
IL17RE	10	0.97967	0.99333	0.999999	6312	2	-0.75935	0.17942	0.26954	0.957762	1581	1	-0.75935
TREM2	10	0.19731	0.49707	0.999999	2526	4	-1.1737	0.17961	0.26966	0.957762	1582	1	-1.1737
NT_1421	1	0.82033	0.82066	0.999999	5691	0	-0.12411	0.17967	0.17923	0.933952	1583	0	-0.12411
NT_1881	1	0.82028	0.82062	0.999999	5690	0	-0.10741	0.17972	0.17929	0.933952	1584	0	-0.10741
NT_1179	1	0.82005	0.82037	0.999999	5688	0	-0.10217	0.17995	0.17949	0.933952	1585	0	-0.10217
NT_839	1	0.81983	0.8201	0.999999	5687	0	-0.11468	0.18017	0.17972	0.933952	1586	0	-0.11468
MARVELD3	10	0.40578	0.72863	0.999999	3884	5	-1.3504	0.18018	0.26995	0.957762	1587	1	-1.3504
NT_2033	1	0.81969	0.81997	0.999999	5686	0	-0.11889	0.18031	0.17984	0.933952	1588	0	-0.11889
TMEM71	10	0.12925	0.38102	0.999999	1907	6	-1.3816	0.18037	0.27005	0.957762	1589	1	-1.3816
EPHA5	10	0.44001	0.75326	0.999999	4041	5	-1.2281	0.18075	0.27028	0.957762	1590	1	-1.2281
NT_838	1	0.81912	0.81941	0.999999	5683	0	-0.11536	0.18088	0.18041	0.934475	1591	0	-0.11536
NT_520	1	0.81894	0.81924	0.999999	5681	0	-0.1214	0.18106	0.18059	0.934475	1592	0	-0.1214
FAM8A1	10	0.33112	0.65905	0.999999	3451	6	-1.6634	0.18113	0.27052	0.957762	1593	1	-1.6634
NT_481	1	0.81878	0.81908	0.999999	5679	0	-0.11774	0.18122	0.18073	0.934475	1594	0	-0.11774
F3	10	0.14129	0.40518	0.999999	2022	6	-1.4817	0.18151	0.27074	0.957762	1595	1	-1.4817
NT_1261	1	0.81833	0.81862	0.999999	5678	0	-0.13316	0.18167	0.18116	0.934869	1596	0	-0.13316
CA14	10	0.063454	0.23562	0.97249	1151	6	-1.5685	0.1817	0.27087	0.957762	1597	1	-1.5685
NT_605	1	0.8181	0.81838	0.999999	5677	0	-0.1211	0.1819	0.18137	0.934869	1598	0	-0.1211
NT_1136	1	0.81794	0.81822	0.999999	5676	0	-0.13206	0.18206	0.1815	0.934869	1599	0	-0.13206
NT_784	1	0.81728	0.81762	0.999999	5674	0	-0.14002	0.18272	0.1822	0.934869	1600	0	-0.14002
OXTR	10	0.052834	0.20809	0.97249	1015	5	-1.0914	0.18284	0.27153	0.957762	1601	1	-1.0914
KCNK16	10	0.99136	0.99667	0.999999	6354	1	-0.28972	0.18322	0.27174	0.957762	1602	1	-0.28972
NT_992	1	0.8166	0.81698	0.999999	5672	0	-0.13203	0.1834	0.1828	0.934869	1603	0	-0.13203
NT_1784	1	0.81658	0.81696	0.999999	5671	0	-0.12881	0.18342	0.18282	0.934869	1604	0	-0.12881
NT_2137	1	0.81644	0.81682	0.999999	5669	0	-0.12608	0.18356	0.18296	0.934869	1605	0	-0.12608
NT_462	1	0.81583	0.81619	0.999999	5665	0	-0.15095	0.18417	0.18356	0.935683	1606	0	-0.15095
UGGT2	10	0.059146	0.2249	0.97249	1100	6	-1.5317	0.18435	0.27249	0.957762	1607	1	-1.5317
TBXA2R	10	0.92224	0.97921	0.999999	6088	3	-1.0234	0.18454	0.27262	0.957762	1608	1	-1.0234
CDH22	10	0.01196	0.064597	0.902562	317	7	-2.1947	0.18473	0.27273	0.957762	1609	1	-2.1947
SLC7A2	10	0.73275	0.91685	0.999999	5337	3	-0.087327	0.18492	0.27285	0.957762	1610	1	-0.087327
NT_402	1	0.8148	0.81521	0.999999	5664	0	-0.14983	0.1852	0.18457	0.935996	1611	0	-0.14983
FAM26E	10	0.11015	0.34166	0.999999	1704	5	-1.3858	0.1853	0.27307	0.957762	1612	1	-1.3858
NT_1188	1	0.81448	0.81489	0.999999	5663	0	-0.13192	0.18552	0.18491	0.935996	1613	0	-0.13192
NT_55	1	0.81442	0.81483	0.999999	5662	0	-0.15694	0.18558	0.18496	0.935996	1614	0	-0.15694
ACVR2A	10	0.21673	0.5228	0.999999	2651	4	-1.0548	0.18586	0.27339	0.957762	1615	1	-1.0548
ABCA13	10	0.14521	0.41283	0.999999	2065	5	-1.2479	0.18605	0.2735	0.957762	1616	1	-1.2479
KCNE4	10	0.01644	0.08236	0.922282	411	6	-1.8186	0.18643	0.27372	0.957762	1617	1	-1.8186
NT_1818	1	0.81348	0.81392	0.999999	5659	0	-0.15604	0.18652	0.18592	0.935996	1618	0	-0.15604
SLCO3A1	10	0.47815	0.77981	0.999999	4225	5	-1.0957	0.18662	0.27384	0.957762	1619	1	-1.0957
NT_1177	1	0.8131	0.81352	0.999999	5657	0	-0.1418	0.1869	0.18633	0.935996	1620	0	-0.1418
FATE1	10	0.72384	0.9133	0.999999	5291	4	-1.3263	0.187	0.27408	0.957762	1621	1	-1.3263
SLC36A4	10	0.25959	0.57667	0.999999	2970	5	-1.3848	0.18718	0.27419	0.957762	1622	1	-1.3848
NT_1194	1	0.81262	0.81302	0.999999	5655	0	-0.14079	0.18738	0.18681	0.935996	1623	0	-0.14079
NT_1245	1	0.81253	0.81293	0.999999	5654	0	-0.16863	0.18747	0.18691	0.935996	1624	0	-0.16863
FZD9	10	0.05811	0.22225	0.97249	1089	7	-1.811	0.18794	0.27465	0.957762	1625	1	-1.811
NT_634	1	0.81205	0.8124	0.999999	5649	0	-0.15376	0.18795	0.18737	0.936975	1626	0	-0.15376
NT_1340	1	0.81151	0.81185	0.999999	5648	0	-0.15076	0.18849	0.18792	0.937685	1627	0	-0.15076
CEACAM19	10	0.31874	0.64553	0.999999	3376	6	-1.5706	0.18869	0.2751	0.957762	1628	1	-1.5706
NT_1719	1	0.8113	0.81167	0.999999	5647	0	-0.15385	0.1887	0.18813	0.937685	1629	0	-0.15385
NT_560	1	0.81123	0.81162	0.999999	5646	0	-0.16113	0.18877	0.18822	0.937685	1630	0	-0.16113
SEMA5B	10	0.011333	0.061989	0.89916	307	5	-1.7281	0.18888	0.2752	0.957762	1631	1	-1.7281
ATP6V0E1	10	0.1371	0.39688	0.999999	1987	6	-1.8309	0.18926	0.27545	0.957762	1632	1	-1.8309
DNAJB12	10	0.21735	0.52359	0.999999	2657	6	-1.8716	0.18944	0.2756	0.957762	1633	1	-1.8716
NT_1305	1	0.81033	0.81067	0.999999	5644	0	-0.14962	0.18967	0.1892	0.937685	1634	0	-0.14962
GOLPH3	10	0.82041	0.95213	0.999999	5692	4	-1.1498	0.19001	0.27596	0.957762	1635	1	-1.1498
NT_2120	1	0.80955	0.80987	0.999999	5643	0	-0.16833	0.19045	0.18993	0.937685	1636	0	-0.16833
NT_921	1	0.80953	0.80985	0.999999	5642	0	-0.1765	0.19047	0.18996	0.937685	1637	0	-0.1765
LIPA	10	0.036922	0.15629	0.956668	757	6	-1.5252	0.19076	0.27643	0.957762	1638	1	-1.5252
OR10Z1	10	0.035445	0.15147	0.951569	741	6	-1.4609	0.19114	0.27664	0.957762	1639	1	-1.4609
NT_552	1	0.80864	0.80899	0.999999	5640	0	-0.18995	0.19136	0.19085	0.937685	1640	0	-0.18995
GPR84	10	0.13423	0.39109	0.999999	1963	5	-1.7211	0.1917	0.27697	0.957762	1641	1	-1.7211
NT_972	1	0.80792	0.80826	0.999999	5637	0	-0.18831	0.19208	0.1916	0.937685	1642	0	-0.18831
LRIG2	10	0.11495	0.35182	0.999999	1759	6	-1.4937	0.19226	0.27729	0.957762	1643	1	-1.4937
NT_340	1	0.80758	0.80794	0.999999	5635	0	-0.16644	0.19242	0.19191	0.937685	1644	0	-0.16644
NF2	10	0.48046	0.78134	0.999999	4241	5	-1.0623	0.19245	0.27738	0.957762	1645	1	-1.0623
NT_1444	1	0.80744	0.8078	0.999999	5634	0	-0.1972	0.19256	0.19205	0.937685	1646	0	-0.1972
OR2H2	10	0.29468	0.61829	0.999999	3209	4	-0.97031	0.19264	0.27749	0.957762	1647	1	-0.97031
NT_1486	1	0.80723	0.80762	0.999999	5633	0	-0.1799	0.19277	0.19226	0.937685	1648	0	-0.1799
CRTAP	10	0.41256	0.73348	0.999999	3910	5	-1.4514	0.19282	0.2776	0.957762	1649	1	-1.4514
NT_1906	1	0.80717	0.80755	0.999999	5632	0	-0.16728	0.19283	0.19235	0.937685	1650	0	-0.16728
NT_903	1	0.80692	0.80731	0.999999	5630	0	-0.15355	0.19308	0.19259	0.937946	1651	0	-0.15355
OR51E1	10	0.022838	0.10686	0.931348	520	8	-1.6454	0.1932	0.27781	0.957762	1653	1	-1.6454
NT_1020	1	0.8068	0.80719	0.999999	5629	0	-0.18526	0.1932	0.19269	0.937946	1652	0	-0.18526
GABRB1	10	0.11215	0.34599	0.999999	1725	6	-1.4767	0.19339	0.27792	0.957762	1654	1	-1.4767
NT_1722	1	0.80653	0.80695	0.999999	5627	0	-0.19561	0.19347	0.19295	0.938467	1655	0	-0.19561
SELL	10	0.29368	0.61714	0.999999	3202	4	-0.76636	0.19395	0.27825	0.957762	1656	1	-0.76636
EHD4	10	0.45581	0.76441	0.999999	4111	5	-1.3586	0.19432	0.27845	0.957762	1657	1	-1.3586
XKR4	10	0.059786	0.22655	0.97249	1110	7	-1.9965	0.19451	0.27855	0.957762	1658	1	-1.9965
MGAT5	10	0.057044	0.21963	0.97249	1073	7	-2.0772	0.19526	0.27898	0.957762	1659	1	-2.0772
TUBB6	10	0.53525	0.81798	0.999999	4493	5	-1.2567	0.19582	0.27928	0.957762	1660	1	-1.2567
SNX14	10	0.6977	0.90285	0.999999	5189	4	-1.1243	0.19601	0.27939	0.957762	1661	1	-1.1243
NT_539	1	0.80398	0.80446	0.999999	5619	0	-0.19882	0.19602	0.19538	0.94318	1662	0	-0.19882
DEGS1	10	0.53519	0.81795	0.999999	4492	5	-1.2016	0.19619	0.27952	0.957762	1663	1	-1.2016
BOC	10	0.0739	0.26069	0.97249	1291	5	-1.5288	0.19638	0.27964	0.957762	1664	1	-1.5288
NT_532	1	0.8036	0.80406	0.999999	5618	0	-0.19802	0.1964	0.19576	0.94318	1665	0	-0.19802
IL1RL1	10	0.047695	0.19173	0.970531	933	6	-1.7444	0.19657	0.27974	0.957762	1666	1	-1.7444
KIAA0319	10	0.1925	0.49069	0.999999	2479	6	-1.6851	0.19694	0.27998	0.957762	1667	1	-1.6851
EOGT	10	0.65552	0.88638	0.999999	5056	4	-1.2779	0.19713	0.28012	0.957762	1668	1	-1.2779
SERPINF1	10	0.21534	0.52105	0.999999	2639	5	-1.4508	0.19731	0.28023	0.957762	1669	1	-1.4508
NT_1120	1	0.80237	0.80286	0.999999	5615	0	-0.19886	0.19763	0.197	0.94318	1670	0	-0.19886
NT_470	1	0.80192	0.8024	0.999999	5611	0	-0.20834	0.19808	0.19744	0.94318	1671	0	-0.20834
NT_106	1	0.80178	0.80226	0.999999	5610	0	-0.22013	0.19822	0.19756	0.94318	1672	0	-0.22013
SLC41A3	10	0.32111	0.64811	0.999999	3391	3	-0.71854	0.19824	0.28078	0.957762	1673	1	-0.71854
NT_1175	1	0.80173	0.8022	0.999999	5609	0	-0.18712	0.19827	0.19761	0.94318	1674	0	-0.18712
NT_556	1	0.80169	0.80215	0.999999	5608	0	-0.21968	0.19831	0.19764	0.94318	1675	0	-0.21968
CTAGE5	10	0.66908	0.89167	0.999999	5097	3	-1.1145	0.19843	0.2809	0.957762	1676	1	-1.1145
ETNK1	10	0.013086	0.069249	0.90391	342	7	-1.7318	0.1988	0.28113	0.957762	1677	1	-1.7318
ITFG1	10	0.046356	0.18751	0.970531	905	6	-1.8263	0.19899	0.28124	0.957762	1678	1	-1.8263
NT_201	1	0.80089	0.80133	0.999999	5605	0	-0.21385	0.19911	0.19841	0.94318	1679	0	-0.21385
MET	10	0.75029	0.92407	0.999999	5397	4	-0.96733	0.19955	0.28157	0.957762	1680	1	-0.96733
NT_859	1	0.8001	0.80054	0.999999	5602	0	-0.21021	0.1999	0.19918	0.94318	1681	0	-0.21021
NT_1968	1	0.80008	0.80052	0.999999	5601	0	-0.19036	0.19992	0.1992	0.94318	1682	0	-0.19036
CEACAM4	10	0.098626	0.31701	0.998817	1568	6	-1.7053	0.2001	0.28195	0.957762	1683	1	-1.7053
NT_942	1	0.79962	0.8001	0.999999	5598	0	-0.22094	0.20038	0.19965	0.94318	1684	0	-0.22094
NT_759	1	0.79957	0.80004	0.999999	5597	0	-0.21982	0.20043	0.1997	0.94318	1685	0	-0.21982
TFPI	10	0.27657	0.59702	0.999999	3085	5	-1.1897	0.20048	0.28217	0.957762	1686	1	-1.1897
NT_92	1	0.79944	0.79991	0.999999	5596	0	-0.22261	0.20056	0.19983	0.94318	1687	0	-0.22261
TMEM200A	10	0.42839	0.74497	0.999999	3987	5	-1.4616	0.20066	0.28227	0.957762	1688	1	-1.4616
NT_596	1	0.79907	0.79954	0.999999	5595	0	-0.24051	0.20093	0.20026	0.94318	1689	0	-0.24051
NT_96	1	0.7988	0.79931	0.999999	5594	0	-0.23878	0.2012	0.20054	0.94318	1690	0	-0.23878
NT_1451	1	0.79878	0.79928	0.999999	5593	0	-0.24196	0.20122	0.20055	0.94318	1691	0	-0.24196
NT_1311	1	0.79862	0.79912	0.999999	5592	0	-0.21594	0.20138	0.20068	0.94318	1692	0	-0.21594
NT_571	1	0.7986	0.7991	0.999999	5591	0	-0.18291	0.2014	0.2007	0.94318	1693	0	-0.18291
NT_1184	1	0.79842	0.79896	0.999999	5589	0	-0.22666	0.20158	0.20088	0.94336	1694	0	-0.22666
ST8SIA4	10	0.041588	0.17199	0.964288	827	4	-1.1065	0.20196	0.28304	0.958189	1695	1	-1.1065
PCDHA7	10	0.57428	0.84335	0.999999	4689	5	-1.0586	0.20215	0.28314	0.958189	1696	1	-1.0586
SLC12A7	10	0.99934	0.99936	0.999999	6379	0	-0.77954	0.20289	0.28357	0.958189	1697	1	-0.77954
AARS	10	0.99899	0.99903	0.999999	6375	1	-0.1233	0.20307	0.2837	0.958189	1698	1	-0.1233
CLEC4M	10	0.39472	0.72071	0.999999	3830	5	-1.2121	0.20344	0.28397	0.958189	1699	1	-1.2121
VLDLR	10	0.58889	0.85246	0.999999	4764	5	-0.92583	0.20363	0.28409	0.958189	1700	1	-0.92583
NT_1519	1	0.79617	0.79684	0.999999	5588	0	-0.22882	0.20383	0.20313	0.947928	1701	0	-0.22882
HS3ST3B1	10	0.064204	0.23747	0.97249	1161	6	-2.1559	0.20419	0.28446	0.958189	1702	1	-2.1559
OR52R1	10	0.34953	0.67893	0.999999	3574	4	-1.0491	0.20437	0.28456	0.958189	1703	1	-1.0491
OPRL1	10	0.06088	0.22929	0.97249	1120	3	-0.15463	0.20456	0.28468	0.958189	1704	1	-0.15463
RPRML	10	0.47371	0.77684	0.999999	4199	5	-1.2737	0.20474	0.2848	0.958189	1705	1	-1.2737
NT_549	1	0.7951	0.79572	0.999999	5587	0	-0.23048	0.2049	0.20419	0.948795	1706	0	-0.23048
TMEM185A	10	0.068105	0.24677	0.97249	1218	6	-1.8195	0.20493	0.2849	0.958189	1707	1	-1.8195
OR8D4	10	0.099807	0.31952	0.998983	1577	5	-1.4194	0.20511	0.28499	0.958189	1708	1	-1.4194
PPIB	10	0.28409	0.60604	0.999999	3133	6	-1.5071	0.20548	0.28521	0.958189	1709	1	-1.5071
NT_198	1	0.79417	0.79474	0.999999	5586	0	-0.25277	0.20583	0.20509	0.950095	1710	0	-0.25277
OR6C76	10	0.06709	0.24432	0.97249	1204	6	-1.501	0.20585	0.28545	0.958189	1711	1	-1.501
NT_379	1	0.79401	0.79457	0.999999	5585	0	-0.22011	0.20599	0.20522	0.950095	1712	0	-0.22011
FAM20B	10	0.026237	0.11912	0.931348	581	6	-1.4372	0.20603	0.28557	0.958189	1713	1	-1.4372
TMEM134	10	0.01223	0.065639	0.902562	320	7	-2.1966	0.20622	0.28568	0.958189	1714	1	-2.1966
TSPAN4	10	0.22263	0.53049	0.999999	2699	5	-1.3592	0.2064	0.28579	0.958189	1715	1	-1.3592
LPCAT1	10	0.71152	0.90822	0.999999	5240	4	-1.079	0.20659	0.28589	0.958189	1716	1	-1.079
TLR3	10	0.039179	0.16381	0.96318	792	8	-2.0923	0.20677	0.28599	0.958189	1717	1	-2.0923
NT_1770	1	0.79303	0.79357	0.999999	5582	0	-0.24657	0.20697	0.20622	0.950095	1718	0	-0.24657
NT_1106	1	0.79301	0.79353	0.999999	5581	0	-0.26794	0.20699	0.20625	0.950095	1719	0	-0.26794
PRND	10	0.15052	0.42292	0.999999	2107	6	-1.2502	0.20751	0.28646	0.958457	1720	1	-1.2502
NT_270	1	0.79239	0.79293	0.999999	5579	0	-0.23627	0.20761	0.20686	0.950095	1721	0	-0.23627
NT_1319	1	0.79207	0.79265	0.999999	5578	0	-0.27606	0.20793	0.20718	0.950095	1722	0	-0.27606
NT_312	1	0.79203	0.7926	0.999999	5577	0	-0.23759	0.20797	0.20721	0.950095	1723	0	-0.23759
B4GALT5	10	0.69703	0.90257	0.999999	5186	4	-0.68768	0.20898	0.28735	0.959634	1724	1	-0.68768
GPR179	10	0.4399	0.75316	0.999999	4040	5	-1.4028	0.20917	0.28747	0.959634	1725	1	-1.4028
NT_263	1	0.79073	0.79127	0.999999	5574	0	-0.27057	0.20927	0.20841	0.950828	1726	0	-0.27057
NT_160	1	0.78955	0.79006	0.999999	5571	0	-0.27256	0.21045	0.20959	0.950828	1727	0	-0.27256
NT_1005	1	0.78928	0.7898	0.999999	5569	0	-0.28804	0.21072	0.20988	0.950828	1728	0	-0.28804
OR51J1	10	0.26284	0.58064	0.999999	2996	4	-0.84699	0.21082	0.28847	0.961197	1729	1	-0.84699
CALHM2	10	0.023896	0.11078	0.931348	537	7	-2.069	0.21119	0.28872	0.961197	1730	1	-2.069
FAM26F	10	0.77168	0.93272	0.999999	5491	4	-0.78314	0.21174	0.28906	0.961197	1731	1	-0.78314
PIK3IP1	10	0.94193	0.98538	0.999999	6183	3	-0.74615	0.21192	0.28918	0.961197	1732	1	-0.74615
ATP6V0A1	10	0.043352	0.17774	0.968362	859	8	-1.9371	0.21211	0.28929	0.961197	1733	1	-1.9371
NT_1661	1	0.78776	0.78829	0.999999	5563	0	-0.27982	0.21224	0.2114	0.951361	1734	0	-0.27982
NT_755	1	0.78735	0.78785	0.999999	5562	0	-0.2771	0.21265	0.21182	0.951361	1735	0	-0.2771
SLC39A10	10	0.61022	0.86571	0.999999	4859	4	-0.8878	0.21266	0.2896	0.961197	1736	1	-0.8878
NT_974	1	0.78717	0.78767	0.999999	5561	0	-0.29954	0.21283	0.212	0.951361	1737	0	-0.29954
ATP2B3	10	0.24048	0.55303	0.999999	2821	5	-1.4659	0.21302	0.28982	0.961197	1738	1	-1.4659
SNX13	10	0.55289	0.82945	0.999999	4570	5	-1.146	0.21321	0.28996	0.961197	1739	1	-1.146
NT_1839	1	0.78653	0.787	0.999999	5560	0	-0.26833	0.21347	0.21262	0.951361	1740	0	-0.26833
ABCC8	10	0.42568	0.74296	0.999999	3972	4	-0.76748	0.21357	0.29021	0.961197	1741	1	-0.76748
NT_529	1	0.78623	0.78669	0.999999	5558	0	-0.27275	0.21377	0.21293	0.951361	1742	0	-0.27275
SLC46A1	10	0.47892	0.78033	0.999999	4228	5	-1.2517	0.21412	0.29053	0.961197	1743	1	-1.2517
NT_226	1	0.78573	0.7862	0.999999	5556	0	-0.31281	0.21427	0.21341	0.951361	1744	0	-0.31281
KCNMB2	10	0.44735	0.7584	0.999999	4073	5	-1.217	0.2143	0.29064	0.961197	1745	1	-1.217
NT_798	1	0.78569	0.78615	0.999999	5555	0	-0.30521	0.21431	0.21346	0.951361	1746	0	-0.30521
NT_1509	1	0.78535	0.78579	0.999999	5553	0	-0.25302	0.21465	0.21382	0.951361	1747	0	-0.25302
CLEC17A	10	0.0090965	0.051236	0.873888	257	4	-0.8737	0.21467	0.29087	0.961399	1748	1	-0.8737
NT_42	1	0.78503	0.78547	0.999999	5551	0	-0.28919	0.21497	0.21409	0.951361	1749	0	-0.28919
NT_2022	1	0.78487	0.78532	0.999999	5549	0	-0.29154	0.21513	0.21426	0.951361	1750	0	-0.29154
NT_1152	1	0.78476	0.78521	0.999999	5548	0	-0.31902	0.21524	0.21438	0.951361	1751	0	-0.31902
GPR75	10	0.26938	0.58846	0.999999	3036	5	-1.079	0.2154	0.29132	0.961399	1752	1	-1.079
NT_1862	1	0.78451	0.78498	0.999999	5547	0	-0.24967	0.21549	0.21465	0.951361	1753	0	-0.24967
C17orf74	10	0.23578	0.54723	0.999999	2790	5	-1.3103	0.21558	0.29144	0.961399	1754	1	-1.3103
NT_1660	1	0.78437	0.78485	0.999999	5546	0	-0.28526	0.21563	0.21478	0.951361	1755	0	-0.28526
PFN1	10	0.48436	0.78408	0.999999	4254	5	-1.227	0.21577	0.29156	0.961399	1756	1	-1.227
NT_1452	1	0.78355	0.78407	0.999999	5543	0	-0.30091	0.21645	0.21555	0.951361	1757	0	-0.30091
NT_1118	1	0.78339	0.78392	0.999999	5542	0	-0.26034	0.21661	0.2157	0.951361	1758	0	-0.26034
SLC16A2	10	0.45074	0.76088	0.999999	4086	5	-1.1485	0.21668	0.29211	0.962128	1759	1	-1.1485
SLC35G1	10	0.46414	0.77008	0.999999	4151	5	-1.3865	0.21686	0.29221	0.962128	1760	1	-1.3865
NT_1049	1	0.78305	0.7836	0.999999	5540	0	-0.2952	0.21695	0.21606	0.951361	1761	0	-0.2952
NT_840	1	0.78282	0.78342	0.999999	5539	0	-0.31805	0.21718	0.21628	0.951361	1762	0	-0.31805
NT_612	1	0.7828	0.7834	0.999999	5538	0	-0.25964	0.2172	0.21631	0.951361	1763	0	-0.25964
NT_2036	1	0.78271	0.7833	0.999999	5537	0	-0.2889	0.21729	0.21639	0.951361	1764	0	-0.2889
NT_1098	1	0.78255	0.78313	0.999999	5536	0	-0.30757	0.21745	0.21656	0.951361	1765	0	-0.30757
NT_204	1	0.78239	0.78295	0.999999	5535	0	-0.27029	0.21761	0.21672	0.951361	1766	0	-0.27029
GABRE	10	0.0042328	0.026119	0.856557	122	9	-2.2124	0.21777	0.29277	0.962128	1767	1	-2.2124
PIGY	10	0.085227	0.28699	0.980513	1435	4	-0.87514	0.21796	0.29288	0.962128	1768	1	-0.87514
NT_30	1	0.78128	0.78182	0.999999	5531	0	-0.31069	0.21872	0.21787	0.952502	1769	0	-0.31069
OR2M7	10	0.018953	0.091938	0.930672	451	6	-1.4395	0.21887	0.29345	0.963499	1770	1	-1.4395
NT_1015	1	0.7808	0.78135	0.999999	5530	0	-0.27748	0.2192	0.21834	0.952663	1771	0	-0.27748
NT_1774	1	0.78067	0.78121	0.999999	5529	0	-0.30329	0.21933	0.21848	0.952663	1772	0	-0.30329
PTGS2	10	0.45636	0.76476	0.999999	4113	4	-1.1356	0.21941	0.29377	0.963824	1773	1	-1.1356
NT_1242	1	0.78046	0.78095	0.999999	5527	0	-0.28775	0.21954	0.21865	0.952663	1774	0	-0.28775
CD79B	10	0.053192	0.20929	0.97249	1023	6	-1.5306	0.21978	0.29397	0.963824	1775	1	-1.5306
CLDN10	10	0.43348	0.74863	0.999999	4013	5	-1.1907	0.21996	0.29409	0.963824	1776	1	-1.1907
NT_300	1	0.7796	0.78011	0.999999	5526	0	-0.30983	0.2204	0.21953	0.953192	1777	0	-0.30983
NT_1168	1	0.77951	0.78001	0.999999	5525	0	-0.27791	0.22049	0.21961	0.953192	1778	0	-0.27791
BEST3	10	0.87892	0.96735	0.999999	5918	3	-0.45826	0.2205	0.29445	0.963824	1779	1	-0.45826
NT_1874	1	0.77948	0.78	0.999999	5524	0	-0.32056	0.22052	0.21963	0.953192	1780	0	-0.32056
ZDHHC20	10	0.5212	0.80868	0.999999	4417	5	-1.4036	0.22105	0.2948	0.964475	1781	1	-1.4036
NT_407	1	0.77869	0.77923	0.999999	5521	0	-0.30206	0.22131	0.22047	0.953688	1782	0	-0.30206
CLDN17	10	0.25783	0.57466	0.999999	2953	4	-1.072	0.22141	0.29503	0.964628	1783	1	-1.072
SEL1L3	10	0.026551	0.12027	0.931348	590	8	-1.6368	0.22159	0.29515	0.964628	1784	1	-1.6368
CDCP1	10	0.33611	0.66451	0.999999	3483	6	-1.5189	0.22232	0.29565	0.964764	1785	1	-1.5189
NT_1635	1	0.77767	0.7782	0.999999	5519	0	-0.32606	0.22233	0.22153	0.953688	1786	0	-0.32606
FAP	10	0.91113	0.97605	0.999999	6034	3	-0.91092	0.2225	0.29574	0.964764	1787	1	-0.91092
MINPP1	10	0.031902	0.13936	0.939533	680	6	-1.4811	0.22268	0.29585	0.964764	1788	1	-1.4811
NT_2176	1	0.77719	0.77773	0.999999	5517	0	-0.31486	0.22281	0.22206	0.953688	1789	0	-0.31486
ATP8A1	10	0.36908	0.69946	0.999999	3699	4	-0.71653	0.22286	0.29595	0.964764	1790	1	-0.71653
PCDH17	10	0.027525	0.12364	0.931348	614	6	-1.9995	0.2234	0.29628	0.965002	1791	1	-1.9995
OR1J2	10	0.086379	0.28969	0.980739	1452	6	-1.5396	0.22413	0.2967	0.965002	1792	1	-1.5396
TNFRSF1A	10	0.15488	0.43098	0.999999	2153	6	-1.6899	0.22431	0.2968	0.965002	1793	1	-1.6899
ADRB2	10	0.056994	0.2195	0.97249	1071	6	-1.6393	0.22449	0.29693	0.965002	1794	1	-1.6393
KIRREL3	10	0.017487	0.086333	0.930672	430	8	-1.8893	0.22467	0.29703	0.965002	1795	1	-1.8893
MFSD10	10	0.43116	0.74697	0.999999	4000	3	-1.0876	0.22503	0.29723	0.965002	1796	1	-1.0876
NT_566	1	0.77473	0.77523	0.999999	5512	0	-0.29021	0.22527	0.22444	0.953688	1797	0	-0.29021
RABAC1	10	0.1511	0.42395	0.999999	2115	5	-1.7131	0.22557	0.29756	0.965157	1798	1	-1.7131
NT_1817	1	0.77419	0.7747	0.999999	5509	0	-0.32861	0.22581	0.22501	0.953688	1799	0	-0.32861
ATP10D	10	0.2615	0.57897	0.999999	2989	6	-1.8649	0.22611	0.29787	0.965157	1800	1	-1.8649
NT_167	1	0.77382	0.77432	0.999999	5505	0	-0.33216	0.22618	0.22536	0.953688	1801	0	-0.33216
ADRA1A	10	0.029153	0.12961	0.931348	641	5	-1.5037	0.22629	0.29797	0.965157	1803	1	-1.5037
NT_918	1	0.77371	0.77423	0.999999	5504	0	-0.33977	0.22629	0.22547	0.953688	1802	0	-0.33977
CRB3	10	0.498	0.79336	0.999999	4312	5	-1.1951	0.22648	0.29809	0.965157	1804	1	-1.1951
NT_1427	1	0.77342	0.77393	0.999999	5502	0	-0.30591	0.22658	0.22576	0.953688	1805	0	-0.30591
NT_1495	1	0.77326	0.77378	0.999999	5500	0	-0.32172	0.22674	0.22595	0.953688	1806	0	-0.32172
DPY19L4	10	0.32069	0.64762	0.999999	3388	4	-0.92779	0.22684	0.29831	0.965157	1807	1	-0.92779
NT_949	1	0.7726	0.77309	0.999999	5498	0	-0.37309	0.2274	0.22661	0.953688	1808	0	-0.37309
NT_1310	1	0.77251	0.77301	0.999999	5497	0	-0.34873	0.22749	0.22672	0.953688	1809	0	-0.34873
NT_831	1	0.77237	0.77288	0.999999	5496	0	-0.3548	0.22763	0.22685	0.953688	1810	0	-0.3548
NT_2212	1	0.77232	0.77282	0.999999	5495	0	-0.37591	0.22768	0.22689	0.953688	1811	0	-0.37591
SLC50A1	10	0.45481	0.76374	0.999999	4103	5	-0.91899	0.22792	0.29892	0.965157	1812	1	-0.91899
CR1	5	0.27857	0.50753	0.999999	3093	3	-1.7263	0.22793	0.23326	0.953688	1814	1	-1.7263
NT_2095	1	0.77207	0.77256	0.999999	5494	0	-0.34562	0.22793	0.22714	0.953688	1813	0	-0.34562
HCRTR1	10	0.39861	0.72353	0.999999	3852	3	-0.9979	0.2281	0.29904	0.965157	1815	1	-0.9979
NT_1469	1	0.77169	0.77217	0.999999	5492	0	-0.33505	0.22831	0.22756	0.953688	1816	0	-0.33505
NT_792	1	0.77148	0.77195	0.999999	5488	0	-0.3461	0.22852	0.22775	0.953688	1817	0	-0.3461
NT_86	1	0.77137	0.77182	0.999999	5487	0	-0.29315	0.22863	0.22789	0.953688	1818	0	-0.29315
NT_2064	1	0.77121	0.77166	0.999999	5486	0	-0.3705	0.22879	0.22805	0.953688	1819	0	-0.3705
SLC22A6	10	0.1391	0.40082	0.999999	2006	7	-1.7075	0.22882	0.29948	0.965157	1820	1	-1.7075
NT_103	1	0.77107	0.77153	0.999999	5485	0	-0.38201	0.22893	0.22816	0.953688	1821	0	-0.38201
GPR37L1	10	0.18423	0.4793	0.999999	2422	5	-1.6119	0.229	0.2996	0.965157	1822	1	-1.6119
GYPA	10	0.42187	0.7402	0.999999	3956	5	-0.94602	0.22918	0.2997	0.965157	1823	1	-0.94602
NT_1790	1	0.77071	0.77115	0.999999	5484	0	-0.32228	0.22929	0.2285	0.953688	1824	0	-0.32228
OR4M1	10	0.51797	0.80658	0.999999	4406	4	-1.0749	0.22936	0.29981	0.965157	1825	1	-1.0749
OR1D4	10	0.89209	0.97077	0.999999	5958	3	-0.96369	0.22954	0.29991	0.965157	1826	1	-0.96369
NT_2094	1	0.77032	0.77075	0.999999	5482	0	-0.34137	0.22968	0.2289	0.953688	1827	0	-0.34137
PDE4B	10	0.17573	0.46744	0.999999	2357	6	-1.3521	0.22972	0.30001	0.965157	1828	1	-1.3521
IFNAR1	10	0.002811	0.018125	0.856557	85	8	-2.4776	0.2299	0.30014	0.965157	1829	1	-2.4776
NT_1169	1	0.7696	0.77002	0.999999	5481	0	-0.39411	0.2304	0.22964	0.953688	1830	0	-0.39411
GABRA6	10	0.11815	0.35857	0.999999	1795	5	-1.4079	0.23043	0.30046	0.965228	1831	1	-1.4079
IL17RB	10	0.5085	0.80035	0.999999	4364	4	-0.73742	0.23097	0.30085	0.965228	1832	1	-0.73742
NT_721	1	0.76889	0.76932	0.999999	5478	0	-0.39691	0.23111	0.23038	0.953688	1833	0	-0.39691
PRRG3	10	0.07637	0.26651	0.977902	1317	4	-0.68921	0.23115	0.30095	0.965228	1834	1	-0.68921
GPR39	10	0.11626	0.35462	0.999999	1771	6	-1.9337	0.23133	0.30105	0.965228	1835	1	-1.9337
NT_1695	1	0.76839	0.76887	0.999999	5477	0	-0.33027	0.23161	0.23089	0.953688	1836	0	-0.33027
NT_1910	1	0.76835	0.76883	0.999999	5476	0	-0.35352	0.23165	0.23092	0.953688	1837	0	-0.35352
RAB11A	10	0.7103	0.9077	0.999999	5235	3	-0.51522	0.23187	0.30143	0.965228	1838	1	-0.51522
EVC2	10	0.49321	0.79001	0.999999	4289	4	-1.1741	0.23205	0.30153	0.965228	1839	1	-1.1741
NT_474	1	0.76794	0.76842	0.999999	5474	0	-0.39293	0.23206	0.23132	0.953688	1840	0	-0.39293
NEMP1	10	0.081924	0.27953	0.980179	1393	7	-1.6036	0.23223	0.30167	0.965228	1841	1	-1.6036
CD96	10	0.10584	0.33247	0.999938	1653	6	-1.7065	0.23259	0.30191	0.965329	1842	1	-1.7065
NT_2148	1	0.76694	0.76745	0.999999	5471	0	-0.39216	0.23306	0.23236	0.953688	1843	0	-0.39216
ZNRF4	10	0.071828	0.25579	0.97249	1267	6	-1.6417	0.23312	0.30223	0.965329	1844	1	-1.6417
CLEC5A	10	0.00054551	0.004168	0.622204	30	8	-2.5984	0.23348	0.30246	0.965329	1845	1	-2.5984
NT_1856	1	0.76605	0.76655	0.999999	5469	0	-0.37563	0.23395	0.23325	0.953688	1846	0	-0.37563
TTYH2	10	0.28851	0.61129	0.999999	3167	5	-1.3244	0.23402	0.30279	0.965724	1847	1	-1.3244
NT_2135	1	0.76596	0.76645	0.999999	5467	0	-0.37759	0.23404	0.23333	0.953688	1848	0	-0.37759
NT_2138	1	0.76585	0.76633	0.999999	5466	0	-0.33418	0.23415	0.23345	0.953688	1849	0	-0.33418
AGTR2	10	0.25612	0.57258	0.999999	2941	5	-1.5776	0.2342	0.30288	0.965724	1850	1	-1.5776
NT_2191	1	0.76571	0.76617	0.999999	5463	0	-0.31037	0.23429	0.23358	0.953688	1851	0	-0.31037
NT_1161	1	0.76523	0.76564	0.999999	5461	0	-0.35292	0.23477	0.23403	0.953688	1852	0	-0.35292
NT_458	1	0.76512	0.76553	0.999999	5460	0	-0.34036	0.23488	0.23413	0.953688	1853	0	-0.34036
OMA1	10	0.88945	0.97002	0.999999	5950	3	-0.98723	0.23509	0.30342	0.965928	1854	1	-0.98723
NT_2059	1	0.76482	0.76519	0.999999	5459	0	-0.36254	0.23518	0.23444	0.953688	1855	0	-0.36254
CNR2	10	0.064624	0.23844	0.97249	1165	7	-1.6893	0.23527	0.30355	0.965928	1856	1	-1.6893
APOL6	10	0.68632	0.89838	0.999999	5155	3	-0.56735	0.2358	0.30391	0.965928	1857	1	-0.56735
NT_1057	1	0.76294	0.76332	0.999999	5457	0	-0.42108	0.23706	0.23637	0.953688	1858	0	-0.42108
NT_1342	1	0.76282	0.76319	0.999999	5456	0	-0.4235	0.23718	0.23648	0.953688	1859	0	-0.4235
LY6D	10	0.22896	0.53852	0.999999	2749	4	-0.82736	0.23723	0.30476	0.965928	1860	1	-0.82736
NT_419	1	0.76269	0.76306	0.999999	5454	0	-0.4083	0.23731	0.2366	0.953688	1861	0	-0.4083
HLA-DPA1	10	0.79037	0.9402	0.999999	5573	4	-0.75112	0.23741	0.30488	0.965928	1862	1	-0.75112
C1orf210	10	0.0097122	0.054311	0.8788	271	7	-2.3358	0.23776	0.3051	0.965928	1863	1	-2.3358
NT_1030	1	0.76214	0.76252	0.999999	5453	0	-0.36313	0.23786	0.2372	0.953688	1864	0	-0.36313
ALKBH5	10	0.99083	0.99661	0.999999	6352	1	-0.83438	0.23794	0.3052	0.965928	1865	1	-0.83438
GAPDH	10	0.66357	0.88952	0.999999	5081	4	-0.90487	0.23812	0.30531	0.965928	1866	1	-0.90487
TMEM131	10	0.28078	0.60208	0.999999	3111	6	-1.6658	0.2383	0.30541	0.965928	1867	1	-1.6658
SUSD4	10	0.3233	0.65058	0.999999	3402	4	-0.38304	0.23865	0.30564	0.965928	1868	1	-0.38304
NT_158	1	0.76103	0.7614	0.999999	5450	0	-0.39662	0.23897	0.23832	0.953688	1869	0	-0.39662
S1PR2	10	0.083502	0.28298	0.980179	1413	6	-1.687	0.23901	0.30586	0.965928	1870	1	-1.687
GJC2	10	0.38651	0.7147	0.999999	3787	4	-1.2654	0.23954	0.30622	0.965928	1871	1	-1.2654
NT_2107	1	0.75985	0.76023	0.999999	5445	0	-0.387	0.24015	0.23953	0.953688	1872	0	-0.387
NT_1725	1	0.75976	0.76015	0.999999	5444	0	-0.36765	0.24024	0.23964	0.953688	1873	0	-0.36765
RAB8A	10	0.10476	0.33017	0.999938	1634	7	-1.6039	0.24025	0.30671	0.965928	1874	1	-1.6039
PCDHGA4	10	0.50606	0.79874	0.999999	4350	4	-1.1326	0.24079	0.30702	0.965928	1875	1	-1.1326
NT_67	1	0.75912	0.75948	0.999999	5441	0	-0.40063	0.24088	0.24029	0.953688	1876	0	-0.40063
NT_1510	1	0.75889	0.75927	0.999999	5439	0	-0.395	0.24111	0.24052	0.953688	1877	0	-0.395
ATP4A	10	0.31935	0.64624	0.999999	3380	5	-1.2551	0.24114	0.30724	0.965928	1878	1	-1.2551
NT_1294	1	0.75882	0.75922	0.999999	5438	0	-0.34857	0.24118	0.2406	0.953688	1879	0	-0.34857
NINJ2	10	0.68176	0.89661	0.999999	5136	3	-1.129	0.24132	0.30735	0.965928	1880	1	-1.129
NT_1701	1	0.75841	0.75875	0.999999	5436	0	-0.45059	0.24159	0.24099	0.953688	1881	0	-0.45059
ST3GAL1	10	0.35118	0.6807	0.999999	3587	6	-1.511	0.24167	0.30757	0.965928	1882	1	-1.511
PIEZO2	10	0.11818	0.35861	0.999999	1796	5	-1.1724	0.24185	0.3077	0.965928	1883	1	-1.1724
NT_780	1	0.75787	0.75823	0.999999	5434	0	-0.45267	0.24213	0.2415	0.953688	1884	0	-0.45267
OR5H14	10	0.59726	0.85772	0.999999	4802	4	-0.91351	0.2422	0.30789	0.965928	1885	1	-0.91351
OR6S1	10	0.24344	0.55678	0.999999	2843	4	-0.8247	0.24256	0.30812	0.965928	1886	1	-0.8247
NT_1134	1	0.75744	0.75781	0.999999	5433	0	-0.45555	0.24256	0.2419	0.953688	1887	0	-0.45555
NT_1148	1	0.75732	0.75769	0.999999	5432	0	-0.44849	0.24268	0.24201	0.953688	1888	0	-0.44849
NT_1050	1	0.75728	0.75764	0.999999	5431	0	-0.44136	0.24272	0.24205	0.953688	1889	0	-0.44136
PCNX	10	0.15338	0.42826	0.999999	2139	4	-1.0425	0.24273	0.30824	0.965928	1890	1	-1.0425
NT_1006	1	0.75694	0.75729	0.999999	5430	0	-0.42242	0.24306	0.2424	0.953688	1891	0	-0.42242
NT_327	1	0.75666	0.75704	0.999999	5429	0	-0.45981	0.24334	0.24271	0.953688	1892	0	-0.45981
NT_1987	1	0.75651	0.75689	0.999999	5428	0	-0.40395	0.24349	0.24287	0.953688	1893	0	-0.40395
DAD1	10	0.91489	0.97706	0.999999	6046	3	-0.31333	0.24362	0.3088	0.965928	1894	1	-0.31333
OR6Y1	10	0.53727	0.81933	0.999999	4502	5	-1.3796	0.24379	0.3089	0.965928	1895	1	-1.3796
LHFPL5	10	0.045565	0.18495	0.970531	892	5	-1.5445	0.24397	0.309	0.965928	1896	1	-1.5445
KCNH1	10	0.54965	0.82741	0.999999	4554	5	-1.2756	0.24433	0.30918	0.965928	1897	1	-1.2756
NT_1816	1	0.75553	0.75584	0.999999	5427	0	-0.4426	0.24447	0.2439	0.953688	1898	0	-0.4426
AGPAT9	10	0.039267	0.16415	0.96318	793	7	-1.9419	0.2445	0.3093	0.965928	1899	1	-1.9419
NT_1240	1	0.75535	0.75564	0.999999	5426	0	-0.44132	0.24465	0.24407	0.953688	1900	0	-0.44132
PQLC2	10	0.43937	0.7528	0.999999	4035	5	-1.414	0.24503	0.30962	0.965928	1901	1	-1.414
GPR171	10	0.39731	0.72257	0.999999	3846	5	-1.3333	0.24521	0.30973	0.965928	1902	1	-1.3333
CD47	10	0.74541	0.922	0.999999	5374	4	-0.90244	0.24556	0.30997	0.965928	1903	1	-0.90244
NT_863	1	0.75437	0.75464	0.999999	5424	0	-0.39253	0.24563	0.24504	0.953688	1904	0	-0.39253
OR4K15	10	0.20775	0.51112	0.999999	2597	6	-1.6948	0.24574	0.31009	0.965928	1905	1	-1.6948
NT_1211	1	0.75421	0.75449	0.999999	5423	0	-0.38259	0.24579	0.2452	0.953688	1906	0	-0.38259
NT_59	1	0.75366	0.75395	0.999999	5421	0	-0.47225	0.24634	0.24571	0.953688	1907	0	-0.47225
NT_594	1	0.75341	0.75367	0.999999	5418	0	-0.40228	0.24659	0.24597	0.953688	1908	0	-0.40228
AJAP1	10	0.018366	0.089661	0.930672	444	6	-2.0606	0.24697	0.31085	0.965928	1909	1	-2.0606
P2RY4	10	0.40473	0.7279	0.999999	3879	5	-1.2251	0.24715	0.31097	0.965928	1910	1	-1.2251
NT_635	1	0.75269	0.75289	0.999999	5417	0	-0.47269	0.24731	0.24677	0.953688	1911	0	-0.47269
TLR7	10	0.061524	0.23092	0.97249	1127	5	-1.2532	0.24732	0.31108	0.965928	1912	1	-1.2532
NT_476	1	0.7526	0.7528	0.999999	5415	0	-0.43184	0.2474	0.24685	0.953688	1913	0	-0.43184
NT_642	1	0.75219	0.75235	0.999999	5413	0	-0.42637	0.24781	0.24722	0.953688	1914	0	-0.42637
NT_354	1	0.75212	0.75229	0.999999	5412	0	-0.42557	0.24788	0.24729	0.953688	1915	0	-0.42557
NT_763	1	0.75198	0.75213	0.999999	5411	0	-0.41319	0.24802	0.24743	0.953688	1916	0	-0.41319
RHBDL1	10	0.12267	0.36785	0.999999	1843	5	-1.0348	0.24803	0.31156	0.965928	1917	1	-1.0348
OR4K1	10	0.98693	0.99559	0.999999	6339	2	-0.74465	0.2482	0.31168	0.965928	1918	1	-0.74465
NT_78	1	0.75171	0.75186	0.999999	5408	0	-0.41677	0.24829	0.2477	0.953688	1919	0	-0.41677
CHRNA6	10	0.33943	0.66811	0.999999	3503	5	-1.4079	0.24838	0.3118	0.965928	1920	1	-1.4079
NT_1619	1	0.75148	0.75163	0.999999	5406	0	-0.46434	0.24852	0.24794	0.953688	1921	0	-0.46434
ABCG2	10	0.71146	0.9082	0.999999	5239	4	-1.0883	0.24855	0.31189	0.965928	1922	1	-1.0883
NT_365	1	0.75139	0.75155	0.999999	5405	0	-0.41906	0.24861	0.24803	0.953688	1923	0	-0.41906
IL17D	10	0.37316	0.70356	0.999999	3715	4	-1.0705	0.24873	0.31199	0.965928	1924	1	-1.0705
TSPAN9	10	0.13761	0.39784	0.999999	1992	4	-1.2889	0.2489	0.31211	0.965928	1925	1	-1.2889
NT_244	1	0.75069	0.75089	0.999999	5402	0	-0.38607	0.24931	0.2487	0.953688	1926	0	-0.38607
NT_1837	1	0.7506	0.75078	0.999999	5401	0	-0.39623	0.2494	0.24879	0.953688	1927	0	-0.39623
SLC28A2	10	0.018146	0.088873	0.930672	442	6	-1.7254	0.24943	0.31247	0.965928	1928	1	-1.7254
NT_527	1	0.75055	0.75073	0.999999	5399	0	-0.33058	0.24945	0.24883	0.953688	1929	0	-0.33058
NT_663	1	0.75044	0.7506	0.999999	5398	0	-0.42994	0.24956	0.24894	0.953688	1930	0	-0.42994
OR3A2	10	0.2801	0.60129	0.999999	3106	3	-1.0888	0.24978	0.31271	0.965928	1931	1	-1.0888
ACKR2	10	0.7918	0.94081	0.999999	5576	4	-0.70444	0.24996	0.31285	0.965928	1932	1	-0.70444
NT_667	1	0.74985	0.74998	0.999999	5396	0	-0.43927	0.25015	0.24951	0.954206	1933	0	-0.43927
ALOX5AP	10	0.045443	0.18456	0.970531	890	8	-1.6593	0.25048	0.3132	0.965928	1934	1	-1.6593
COLGALT1	10	0.16182	0.44387	0.999999	2223	6	-1.7907	0.25066	0.31329	0.965928	1935	1	-1.7907
NT_1288	1	0.74921	0.74932	0.999999	5392	0	-0.38169	0.25079	0.25018	0.954206	1936	0	-0.38169
BST2	10	0.029306	0.13012	0.931348	643	6	-1.7967	0.25101	0.31352	0.965928	1937	1	-1.7967
NT_1119	1	0.74885	0.74901	0.999999	5390	0	-0.48615	0.25115	0.25054	0.954206	1938	0	-0.48615
CSMD3	10	0.0069171	0.040187	0.856557	206	5	-1.3549	0.25119	0.31363	0.965928	1939	1	-1.3549
GLRA4	10	0.33553	0.66391	0.999999	3474	3	-0.94315	0.25136	0.31373	0.965928	1940	1	-0.94315
KITLG	10	0.020262	0.097009	0.930672	475	5	-1.1192	0.25154	0.31383	0.965928	1941	1	-1.1192
FPR3	10	0.24958	0.56445	0.999999	2886	5	-1.4107	0.25171	0.31397	0.965928	1942	1	-1.4107
NT_946	1	0.74828	0.74844	0.999999	5389	0	-0.48183	0.25172	0.25112	0.954206	1943	0	-0.48183
NT_504	1	0.74823	0.74841	0.999999	5387	0	-0.46314	0.25177	0.25118	0.954206	1944	0	-0.46314
NT_1189	1	0.74785	0.74803	0.999999	5385	0	-0.47066	0.25215	0.25155	0.954206	1945	0	-0.47066
FOLH1	10	0.017861	0.087811	0.930672	439	7	-1.9077	0.25224	0.3143	0.966441	1946	1	-1.9077
NT_1145	1	0.74741	0.74762	0.999999	5384	0	-0.42393	0.25259	0.25196	0.954206	1947	0	-0.42393
NT_1484	1	0.74732	0.74755	0.999999	5383	0	-0.40147	0.25268	0.25204	0.954206	1948	0	-0.40147
NT_2134	1	0.74721	0.74741	0.999999	5382	0	-0.4717	0.25279	0.25216	0.954206	1949	0	-0.4717
NT_569	1	0.74641	0.7466	0.999999	5379	0	-0.50216	0.25359	0.2529	0.954206	1950	0	-0.50216
NT_1312	1	0.74639	0.74658	0.999999	5378	0	-0.47101	0.25361	0.25292	0.954206	1951	0	-0.47101
TMEM101	10	0.84472	0.95898	0.999999	5777	2	-0.81615	0.25381	0.31524	0.966441	1952	1	-0.81615
NT_2165	1	0.74562	0.74579	0.999999	5377	0	-0.40587	0.25438	0.25366	0.954206	1953	0	-0.40587
NT_1026	1	0.74557	0.74575	0.999999	5376	0	-0.41292	0.25443	0.2537	0.954206	1954	0	-0.41292
NT_84	1	0.74551	0.74567	0.999999	5375	0	-0.49716	0.25449	0.25377	0.954206	1955	0	-0.49716
TMEM198	10	0.78915	0.9397	0.999999	5567	4	-0.77473	0.25451	0.31568	0.966441	1956	1	-0.77473
HSPA8	10	0.027947	0.12514	0.931348	621	6	-1.7677	0.25468	0.31578	0.966441	1957	1	-1.7677
NRXN3	10	0.18879	0.48563	0.999999	2455	6	-1.7453	0.25486	0.31592	0.966441	1958	1	-1.7453
DMTF1	10	0.26007	0.57725	0.999999	2973	4	-1.2034	0.25503	0.31604	0.966441	1959	1	-1.2034
ZNF844	10	0.35584	0.6857	0.999999	3623	6	-1.2858	0.2552	0.31615	0.966441	1960	1	-1.2858
SLC7A13	10	0.48383	0.78372	0.999999	4252	5	-1.3495	0.25555	0.31639	0.966441	1961	1	-1.3495
NT_1450	1	0.74426	0.74437	0.999999	5371	0	-0.48445	0.25574	0.25505	0.956781	1962	0	-0.48445
RNF144B	10	0.27611	0.59645	0.999999	3082	6	-1.4105	0.2559	0.3166	0.966441	1963	1	-1.4105
LAMA4	10	0.008665	0.049078	0.873249	249	6	-1.401	0.25608	0.3167	0.966441	1964	1	-1.401
NT_636	1	0.74385	0.74395	0.999999	5368	0	-0.48023	0.25615	0.25547	0.957762	1965	0	-0.48023
SQLE	10	0.41592	0.73597	0.999999	3931	3	-0.66442	0.25642	0.31693	0.966441	1966	1	-0.66442
CPNE6	10	0.49346	0.79019	0.999999	4291	5	-1.1642	0.25677	0.31716	0.966441	1967	1	-1.1642
OR2T11	10	0.56902	0.83989	0.999999	4653	3	-0.94977	0.25747	0.31766	0.967363	1968	1	-0.94977
NT5E	10	0.11868	0.35968	0.999999	1801	5	-1.1091	0.25764	0.31777	0.967363	1969	1	-1.1091
NT_1745	1	0.74196	0.74208	0.999999	5367	0	-0.48822	0.25804	0.25752	0.957762	1970	0	-0.48822
LAMTOR1	10	0.036984	0.15653	0.957126	759	4	-0.82928	0.25816	0.31813	0.967917	1971	1	-0.82928
HLA-G	10	0.27992	0.60102	0.999999	3104	3	-1.129	0.25834	0.31825	0.967917	1972	1	-1.129
NT_1223	1	0.74151	0.74163	0.999999	5366	0	-0.44296	0.25849	0.25797	0.957762	1973	0	-0.44296
CDH18	10	0.00047947	0.0037485	0.622204	26	6	-1.8788	0.25903	0.31867	0.968263	1974	1	-1.8788
CH25H	10	0.88877	0.96983	0.999999	5946	2	0.023461	0.25938	0.31886	0.968386	1975	1	0.023461
NT_1592	1	0.74032	0.74044	0.999999	5364	0	-0.42663	0.25968	0.25917	0.957762	1976	0	-0.42663
TMC8	10	0.27331	0.59318	0.999999	3068	5	-1.2401	0.2599	0.31917	0.968421	1977	1	-1.2401
NT_1003	1	0.74001	0.74014	0.999999	5363	0	-0.51499	0.25999	0.25947	0.957762	1978	0	-0.51499
ITGA2	10	0.60908	0.86495	0.999999	4854	4	-1.2438	0.26076	0.31974	0.969061	1979	1	-1.2438
VCAN	10	0.91985	0.97847	0.999999	6075	3	-1.0777	0.26094	0.31984	0.969061	1980	1	-1.0777
C10orf54	10	0.37544	0.70592	0.999999	3725	6	-1.4459	0.26146	0.32018	0.969082	1981	1	-1.4459
ASPH	10	0.26871	0.58769	0.999999	3031	4	-0.60723	0.26163	0.3203	0.969082	1982	1	-0.60723
NT_1247	1	0.73814	0.73813	0.999999	5359	0	-0.48565	0.26186	0.26135	0.957762	1983	0	-0.48565
GLB1	10	0.20085	0.50178	0.999999	2547	6	-1.4026	0.26198	0.32051	0.969255	1984	1	-1.4026
NT_1454	1	0.73785	0.73784	0.999999	5358	0	-0.5091	0.26215	0.26166	0.957762	1985	0	-0.5091
SLC26A3	10	0.69881	0.90325	0.999999	5195	3	-0.96294	0.26284	0.32111	0.970159	1986	1	-0.96294
ADAMTS15	10	0.16214	0.44443	0.999999	2230	6	-1.5197	0.26319	0.32135	0.970416	1987	1	-1.5197
NT_46	1	0.73669	0.73663	0.999999	5357	0	-0.51453	0.26331	0.26284	0.957762	1988	0	-0.51453
NT_208	1	0.73657	0.73652	0.999999	5356	0	-0.54952	0.26343	0.26295	0.957762	1989	0	-0.54952
IGSF8	10	0.020291	0.097135	0.930672	476	8	-1.8754	0.2637	0.32168	0.970949	1990	1	-1.8754
RPS15A	10	0.94626	0.98659	0.999999	6201	2	-0.74288	0.26405	0.32191	0.971187	1991	1	-0.74288
NT_1325	1	0.73571	0.73567	0.999999	5351	0	-0.46608	0.26429	0.26381	0.957762	1992	0	-0.46608
NT_730	1	0.73562	0.73559	0.999999	5350	0	-0.48613	0.26438	0.26388	0.957762	1993	0	-0.48613
NT_1601	1	0.73555	0.73551	0.999999	5349	0	-0.48611	0.26445	0.26395	0.957762	1994	0	-0.48611
NT_2082	1	0.73532	0.73525	0.999999	5348	0	-0.50428	0.26468	0.26417	0.957762	1995	0	-0.50428
NT_350	1	0.7348	0.73471	0.999999	5347	0	-0.48831	0.2652	0.26478	0.957762	1996	0	-0.48831
NT_1782	1	0.73451	0.7344	0.999999	5346	0	-0.49953	0.26549	0.2651	0.957762	1997	0	-0.49953
OCA2	10	0.15697	0.43496	0.999999	2172	4	-0.8869	0.2656	0.32283	0.972344	1998	1	-0.8869
TMEM69	10	0.11777	0.35773	0.999999	1789	6	-1.5345	0.26577	0.32294	0.972344	1999	1	-1.5345
[truncated: 4,397 more rows]
