# Supplementary material for: Shifts in receptors during submergence of an encephalitic arbovirus
Source: Nature. 2024 Jul 24;632(8025):614–21. doi: 10.1038/s41586-024-07740-2 (PMC11324528; doi:10.1038/s41586-024-07740-2)
Supplement: Supplementary file 5 — Source Data Fig. 1 [file 41586_2024_7740_MOESM5_ESM.xlsx]

## Sheet: Figure 1b
	WT	PCDH10 KO
PCDH10 overexpression	-	-	+
Relative infection (%)	96.9574	13.6609	236.535
	104.279	13.2933	233.431
	98.7633	12.4935	244.015
	100.942	10.1391	197.909
	102.554	17.536	204.747
	96.5043	18.0058	207.175
	98.5682	14.4739	158.505
	102.459	14.4898	164.377
	98.9729	15.9224	158.655

## Sheet: Figure 1c
	Relative infection (%)
log10[antibody (μg ml-1)]	α-PCDH10									α-HLA-C
0	17.3563	17.6553	18.6226	21.3128	19.4606	16.7417	18.9951	22.2818	22.173	105.103	107.012	108.795	99.4157	96.6114	98.1668	153.684	135.012	113.138
-0.5	19.8596	20.1207	18.6988	18.1017	18.1547	19.0632	26.6017	20.0152	26.1345	101.528	108.588	109.609	100.942	101.869	97.9247	154.071	126.58	117.06
-1	27.7415	28.1544	31.3966	31.3062	31.5628	27.0066	39.2006	36.1796	46.4423	105.61	105.786	102.795	103.868	106.722	95.892	146.163	127.2	100.099
-1.5	57.066	59.9936	57.0562	56.6345	57.5629	55.0673	56.5403	63.1574	66.1196	101.677	99.9525	100.523	98.028	102.051	97.8728	139.412	133.925	104.526
-2	85.9944	89.3283	86.5977	85.4373	86.8305	83.9708	90.8488	79.2194	93.7331	100.469	102.675	107.842	94.3754	105.657	99.3385	141.749	104.054	126.235
-2.5	96.8987	95.759	99.1851	100.893	96.1273	93.8045	96.5915	96.9274	91.9225	102.991	102.921	103.465	99.627	104.267	103.29	114.718	125.539	113.979
-3	98.5368	98.4653	98.1916	98.9453	102.389	96.9192	83.618	100.626	92.9464	98.3997	102.162	104.202	102.044	106.052	101.626	115.506	124.304	105.493

## Sheet: Figure 1d
	Relative infection (%)
	No protein						αPCDH10						αHLA-C
SK-N-SH	99.2134	95.9587	104.041	99.3122	99.0191	101.669	10.0925	9.07938	6.98886	10.3344	9.53586	10.0143	96.79	92.5996	93.4125	94.507	101.139	101.728
SVG-A	105.575	101.518	92.9065	110.203	88.7796	101.017	17.979	12.8177	13.8936	32.3958	30.1549	29.6897	107.536	119.234	111.492	122.515	142.974	126.624

## Sheet: Figure 1e
	GFP-positive cells (%)
	WT						VLDLR						PCDH10
SFV	0.145906	0.127909	0.105499	0.1562	0.133375	0.225677	63.7003	64.8048	61.6991	48.4932	47.4395	46.6649	0.255007	0.256462	0.335166	0.47001	0.502344	0.577206
EEEV	0.130645	0.095346	0.227536	0.201294	0.143242	0.212393	79.7367	79.4552	81.8021	70.3092	81.1885	81.0169	0.175617	0.207013	0.254981	0.495741	0.596038	0.452569
SINV	0.180249	0.190458	0.152933	0.267731	0.203169	0.263815	37.2704	37.4434	34.8171	34.8374	35.8716	36.8388	0.214408	0.202566	0.15433	0.448318	0.429586	0.419121
WEEV 71V (Group B2)	0.138653	0.124984	0.100574	0.194247	0.166847	0.174779	0.544002	0.701717	0.588235	0.817835	0.858598	0.713336	94.9443	96.3245	96.5655	92.5793	94.2068	94.1032

## Sheet: Figure 1f
	GFP-positive cells (%)
	MXRA8						LDLRAD3						PCDH10
VEEV	0.074221	0.152362	0.21264	0.216538	0.180072	0.09016	66.0332	71.258	72.5277	63.4142	67.128	67.5621	0.120421	0.047783	0.082363	0.057208	0.044307	0.158881
WEEV 71V (Group B2)	0.018979	0.061357	0.061713	0.044763	0.033617	0.052722	0.660569	0.652552	0.741549	0.776984	0.761301	0.737163	82.4728	85.5486	83.4736	80.5333	81.5512	80.0656
