# Supplementary material for: Shifts in receptors during submergence of an encephalitic arbovirus
Source: Nature. 2024 Jul 24;632(8025):614–21. doi: 10.1038/s41586-024-07740-2 (PMC11324528; doi:10.1038/s41586-024-07740-2)
Supplement: Supplementary file 6 — Source Data Fig. 2 [file 41586_2024_7740_MOESM6_ESM.xlsx]

## Sheet: Figure 2b
	MXRA8	PCDH10	PCDH10 ΔCT
GFP-positive cells (%)	0.021739	83.0358	80.9574
	0.013642	84.0931	76.0388
	0.022896	83.9216	73.897
	0.053749	82.9235	77.0624
	0.070082	86.0064	77.6371
	0.041422	87.9816	80.5565
	0.567621	62.7135	76.4969
	1.96609	77.2871	83.6218

## Sheet: Figure 2c
	GFP-positive cells (%)
	PCDH10-GPI						PCDH10						VLDLR-GPI						VLDLR
WEEV 71 (Group B2)	62.1497	67.5881	68.923	58.8881	62.1241	64.6428	66.4225	64.9219	67.6056	46.617	61.7587	60.1397	0.290416	0.589391	0.471597	2.58354	3.32816	2.66703	0.270362	0.462453	0.496571	3.98612	3.76926	3.74511
SFV	0.584063	0.729182	0.897914	3.0536	2.97434	2.78287	1.08092	0.951916	0.883978	5.72501	5.6425	5.74384	51.8267	51.9257	55.9231	55.1521	58.2965	58.4383	41.9671	45.2294	46.3392	43.6291	44.595	46.1496

## Sheet: Figure 2d
	WT	PCDH10	PCDH10 ΔEC1
GFP-positive cells (%)	0.054437	95.7523	0.30198
	0.069865	96.8454	0.225572
	0.024528	97.3933	0.1871
	0.051764	92.3355	0.105439
	1.5767	91.1637	0.100539
	0.04455	77.0768	0.399439
	0.042265	81.3832	0.338078
	0.015664	80.5042	0.359281

## Sheet: Figure 2e
	PCDH10	stalk-Flag	EC1-Flag	EC2-Flag
GFP-positive cells (%)	94.5965	0.195955	81.7883	0.203923
	94.8302	0.171194	81.1112	0.813546
	94.7385	0.136514	79.7923	7.65827
	93.1749	0.115158	85.4792	0.272587
	90.1981	0.136794	76.8999	0.897529
	92.994	0.161255	77.5513	1.09107
	94.7836	0.127956	88.0322	0.216969
	95.1177	0.128385	85.7534	0.237504
	95.1785	0.147391	86.9355	0.231608

## Sheet: Figure 2f
	Relative infection (%)
μg/ml log10[protein]	PCDH10EC1-Fc						VLDLRLBD-Fc
2	23.1804	26.5819	21.2937	26.5264	26.4079	28.4686	112.385	107.022	105.427	100.954	95.542	97.4337
1.5	32.204	38.228	36.1729	39.224	42.8071	41.2188	84.9315	90.4706	113.722	83.6361	91.5727	91.9677
1	57.9326	55.0297	55.9279	68.5401	56.9195	70.9086	81.3372	90.5673	93.8507	86.3112	93.851	92.1318
0.5	73.9665	77.6469	74.1161	82.2951	82.2433	85.8928	94.5391	82.7585	93.1384	83.9267	86.1412	86.5438
0	90.9489	111.573	84.0716	91.8607	100.528	91.9038	87.6936	84.753	99.0724	82.2087	84.0593	90.4164
-0.5	91.8458	112.295	70.2534	95.685	94.353	88.6982	93.3529	103.684	84.8488	83.4141	87.6818	85.8717

## Sheet: Figure 2g
	Response (nm)
Time (s)	PCDH10EC1-Fc	VLDLRLBD-Fc	control IgG
220.001	0.005488	0.006663	0.001227
220.201	0.005421	0.006195	0.000723
220.401	0.005201	0.005595	0.000529
220.601	0.00547	0.005105	-6.9e-05
220.801	0.005673	0.004978	-0.00042
221.001	0.006461	0.004564	-0.00071
221.201	0.007288	0.004039	-0.0008
221.401	0.008724	0.004298	-0.00085
221.601	0.010036	0.004096	-0.00094
221.801	0.011706	0.004227	-0.00109
222.001	0.013678	0.004493	-0.00125
222.201	0.015033	0.004497	-0.00105
222.401	0.016982	0.003781	-0.001
222.601	0.01894	0.003066	-0.00069
222.801	0.020519	0.002869	-0.00048
223.001	0.021984	0.002464	-0.00085
223.201	0.022744	0.002141	-0.00073
223.401	0.023522	0.001744	-0.00115
223.601	0.024382	0.001262	-0.00126
223.801	0.025874	0.001422	-0.00125
224.001	0.026742	0.001692	-0.00144
224.201	0.027646	0.00134	-0.00199
224.401	0.028098	0.001066	-0.00179
224.601	0.028867	0.001019	-0.00202
224.801	0.029419	0.001391	-0.00166
225.001	0.030023	0.001323	-0.00143
225.201	0.030817	0.002069	-0.00067
225.401	0.031822	0.002435	-0.00083
225.601	0.032376	0.002397	-0.0008
225.801	0.033772	0.002979	-0.00117
226.001	0.034582	0.003003	-0.00071
226.201	0.035857	0.002815	-0.00026
226.401	0.037627	0.003041	0.000218
226.601	0.038856	0.00273	0.000952
226.801	0.039577	0.003205	0.001308
227.001	0.040894	0.003462	0.001316
227.201	0.041785	0.003854	0.00103
227.401	0.043056	0.003325	0.001044
227.601	0.044293	0.003593	0.000856
227.801	0.046012	0.003381	0.000847
228.001	0.046962	0.003599	0.000337
228.201	0.0484	0.00346	0.000756
228.401	0.049388	0.003395	0.001342
228.601	0.050549	0.003969	0.001427
228.801	0.051079	0.004715	0.00153
229.001	0.051766	0.004992	0.001883
229.201	0.052862	0.005031	0.002272
229.401	0.05361	0.004459	0.001311
229.601	0.055036	0.004648	0.001383
229.801	0.056068	0.00488	0.001151
230.001	0.057216	0.004903	0.001373
230.201	0.05874	0.005387	0.000645
230.401	0.059719	0.005488	0.000718
230.601	0.060273	0.004844	0.000402
230.801	0.061483	0.004809	0.000393
231.001	0.062225	0.004343	-3.6e-05
231.201	0.063014	0.003756	0.000123
231.401	0.063494	0.002357	0.000194
231.601	0.06442	0.002617	9.64e-05
231.801	0.065503	0.002051	0.000588
232.001	0.066666	0.002454	0.000738
232.201	0.068107	0.002247	0.001192
232.401	0.069296	0.002306	0.001751
232.601	0.070311	0.002717	0.001761
232.801	0.071057	0.002705	0.001543
233.001	0.072284	0.002756	0.002373
233.201	0.07334	0.002122	0.002571
233.401	0.074259	0.002226	0.002123
233.601	0.074877	0.002362	0.002678
233.801	0.07545	0.002351	0.0024
234.001	0.076763	0.002984	0.001987
234.201	0.077357	0.003444	0.001529
234.401	0.078492	0.003585	0.001857
234.601	0.079124	0.003537	0.001684
234.801	0.079925	0.003868	0.001762
235.001	0.080722	0.004049	0.001805
235.201	0.081683	0.003972	0.002274
235.401	0.082461	0.003776	0.001328
235.601	0.083857	0.004536	0.001179
235.801	0.085291	0.003992	0.001114
236.001	0.087055	0.003938	0.001158
236.201	0.088377	0.003532	0.001413
236.401	0.089839	0.003186	0.001302
236.601	0.091312	0.003174	0.001452
236.801	0.09214	0.002699	0.001807
237.001	0.093397	0.002434	0.002638
237.201	0.094421	0.001859	0.002774
237.401	0.095441	0.002018	0.002781
237.601	0.096719	0.001714	0.002764
237.801	0.097896	0.001423	0.002363
238.001	0.098762	0.001932	0.002337
238.201	0.099555	0.002244	0.002187
238.401	0.100456	0.002724	0.002522
238.601	0.10134	0.003444	0.002271
238.801	0.102388	0.003805	0.002479
239.001	0.103037	0.003845	0.002665
239.201	0.103531	0.003448	0.002203
239.401	0.104115	0.003401	0.001517
239.601	0.10512	0.003241	0.001731
239.801	0.106341	0.002466	0.002171
240.001	0.10738	0.002252	0.002812
240.201	0.108313	0.001991	0.002646
240.401	0.109435	0.001487	0.002443
240.601	0.110766	0.001894	0.002828
240.801	0.111612	0.001659	0.002684
241.001	0.113362	0.002281	0.002556
241.201	0.114339	0.002404	0.002386
241.401	0.116139	0.002535	0.002182
241.601	0.1172	0.002205	0.002335
241.801	0.118255	0.002643	0.002525
242.001	0.119399	0.003122	0.00275
242.201	0.120018	0.003881	0.002856
242.401	0.120815	0.004627	0.003415
242.601	0.121574	0.005127	0.003847
242.801	0.122172	0.004872	0.004563
243.001	0.122483	0.004585	0.004636
243.201	0.122981	0.004503	0.004451
243.401	0.123152	0.004038	0.00448
243.601	0.123642	0.00331	0.00437
243.801	0.124104	0.002961	0.004519
244.001	0.125035	0.002844	0.004473
244.201	0.125983	0.002703	0.003286
244.401	0.126779	0.002472	0.002758
244.601	0.127935	0.002464	0.002177
244.801	0.129254	0.002118	0.001976
245.001	0.131151	0.002554	0.002305
245.201	0.132566	0.001844	0.002454
245.401	0.134076	0.002137	0.002709
245.601	0.135364	0.002299	0.002885
245.801	0.137237	0.002466	0.002537
246.001	0.138332	0.002924	0.002241
246.201	0.139387	0.00342	0.002301
246.401	0.140721	0.003439	0.002359
246.601	0.141687	0.003553	0.002827
246.801	0.142837	0.003695	0.002957
247.001	0.143663	0.003392	0.00315
247.201	0.14399	0.003386	0.002828
247.401	0.144795	0.002899	0.002548
247.601	0.145222	0.003006	0.002725
247.801	0.145739	0.002908	0.003216
248.001	0.146779	0.002363	0.002898
248.201	0.14716	0.002574	0.002445
248.401	0.147625	0.002181	0.002633
248.601	0.148904	0.001612	0.00294
248.801	0.150249	0.001464	0.003843
249.001	0.151303	0.001586	0.004403
249.201	0.151877	0.001196	0.003888
249.401	0.152447	0.001572	0.003857
249.601	0.153766	0.001222	0.003822
249.801	0.154805	0.001649	0.00356
250.001	0.156071	0.002518	0.003786
250.201	0.157205	0.002684	0.003832
250.401	0.158311	0.003087	0.003488
250.601	0.159342	0.003512	0.004025
250.801	0.160094	0.004072	0.004104
251.001	0.161074	0.004058	0.004212
251.201	0.162035	0.004415	0.004087
251.401	0.162746	0.004293	0.003877
251.601	0.163297	0.004183	0.004699
251.801	0.163981	0.004011	0.004761
252.001	0.164874	0.003875	0.004292
252.201	0.165329	0.0042	0.00432
252.401	0.166606	0.003412	0.004809
252.601	0.167513	0.002962	0.004743
252.801	0.168015	0.002988	0.005149
253.001	0.169027	0.00263	0.004541
253.201	0.170072	0.002195	0.004095
253.401	0.170486	0.002151	0.00425
253.601	0.171364	0.001942	0.004044
253.801	0.172309	0.002853	0.004191
254.001	0.173352	0.003036	0.003962
254.201	0.174476	0.003298	0.003838
254.401	0.175543	0.004075	0.003989
254.601	0.17602	0.003851	0.003876
254.801	0.176992	0.004605	0.004036
255.001	0.178453	0.004144	0.004691
255.201	0.179256	0.004067	0.004966
255.401	0.18061	0.003324	0.005417
255.601	0.181911	0.003266	0.00637
255.801	0.182899	0.00323	0.006642
256.001	0.184038	0.002897	0.007357
256.201	0.185149	0.002442	0.007453
256.401	0.186631	0.002522	0.008155
256.601	0.187225	0.002392	0.00765
256.801	0.188001	0.002411	0.00802
257.001	0.189298	0.002161	0.007337
257.201	0.189878	0.002544	0.007033
257.401	0.190182	0.002981	0.006573
257.601	0.190817	0.003219	0.006495
257.801	0.191064	0.003942	0.006389
258.001	0.191783	0.004639	0.005741
258.201	0.192422	0.004688	0.005854
258.401	0.1932	0.005341	0.005399
258.601	0.193978	0.005101	0.005013
258.801	0.195401	0.005029	0.005586
259.001	0.196282	0.003981	0.005607
259.201	0.1974	0.003891	0.005558
259.401	0.199227	0.004005	0.005598
259.601	0.199953	0.004373	0.006186
259.801	0.20126	0.00388	0.005958
260.001	0.202604	0.003352	0.005374
260.201	0.203897	0.003326	0.004825
260.401	0.20493	0.003789	0.004749
260.601	0.206195	0.003289	0.00454
260.801	0.207091	0.003287	0.004494
261.001	0.208658	0.003244	0.004285
261.201	0.210071	0.002763	0.004379
261.401	0.21091	0.002658	0.004774
261.601	0.21146	0.002543	0.005252
261.801	0.212612	0.002329	0.005527
262.001	0.213389	0.002477	0.00577
262.201	0.214224	0.001772	0.005509
262.401	0.215328	0.001682	0.005525
262.601	0.216296	0.001013	0.005827
262.801	0.216811	0.000387	0.005975
263.001	0.217188	0.000244	0.005991
263.201	0.218418	0.000514	0.006488
263.401	0.218723	0.000623	0.006825
263.601	0.219187	0.000392	0.006903
263.801	0.220222	0.000635	0.005968
264.001	0.221001	0.000737	0.005438
264.201	0.222277	0.001219	0.005255
264.401	0.223328	0.001415	0.005022
264.601	0.224418	0.001105	0.005186
264.801	0.225321	0.001404	0.004862
265.001	0.226999	0.001709	0.005199
265.201	0.228441	0.001625	0.005319
265.401	0.229358	0.002572	0.005456
265.601	0.23088	0.00219	0.005539
265.801	0.232766	0.002619	0.006031
266.001	0.233547	0.002991	0.005777
266.201	0.23466	0.002679	0.005669
266.401	0.234922	0.0024	0.006169
266.601	0.235272	0.002495	0.006594
266.801	0.235746	0.002723	0.007013
267.001	0.236269	0.002654	0.007387
267.201	0.236896	0.00256	0.007866
267.401	0.237042	0.003345	0.008651
267.601	0.237653	0.003567	0.008987
267.801	0.238679	0.003906	0.009168
268.001	0.239277	0.00359	0.008952
268.201	0.240492	0.003842	0.008996
268.401	0.240642	0.003587	0.008932
268.601	0.240859	0.003126	0.008854
268.801	0.241492	0.00298	0.008666
269.001	0.242393	0.003045	0.008366
269.201	0.243609	0.002223	0.007935
269.401	0.244966	0.001827	0.007422
269.601	0.246448	0.000794	0.00735
269.801	0.247766	0.000889	0.007281
270.001	0.248313	0.000419	0.006483
270.201	0.248658	0.000276	0.006393
270.401	0.249834	0.000388	0.006105
270.601	0.251497	0.000582	0.005877
270.801	0.253366	0.000786	0.005644
271.001	0.254981	0.001093	0.006056
271.201	0.25597	0.001938	0.006087
271.401	0.257353	0.003211	0.007126
271.601	0.258942	0.003279	0.007344
271.801	0.260535	0.00431	0.007395
272.001	0.261514	0.005007	0.0075
272.201	0.262352	0.005285	0.007744
272.401	0.262814	0.005263	0.00796
272.601	0.26324	0.005026	0.008413
272.801	0.263387	0.005081	0.008079
273.001	0.263887	0.00518	0.008046
273.201	0.2647	0.004543	0.007806
273.401	0.264587	0.004467	0.007721
273.601	0.265174	0.00411	0.007754
273.801	0.26535	0.004298	0.007417
274.001	0.265996	0.004108	0.007369
274.201	0.266814	0.004299	0.007556
274.401	0.268077	0.004193	0.00692
274.601	0.269033	0.003661	0.006704
274.801	0.269978	0.003469	0.006401
275.001	0.271616	0.003496	0.007006
275.201	0.272612	0.003652	0.006925
275.401	0.274418	0.003689	0.007242
275.601	0.276088	0.003688	0.006767
275.801	0.276945	0.003737	0.006903
276.001	0.277886	0.003599	0.007213
276.201	0.278667	0.003239	0.007582
276.401	0.279581	0.002769	0.007877
276.601	0.280224	0.002747	0.008345
276.801	0.280529	0.002394	0.007761
277.001	0.281252	0.001839	0.008513
277.201	0.282006	0.001951	0.0084
277.401	0.281759	0.001806	0.009099
277.601	0.282822	0.002141	0.009437
277.801	0.283253	0.002382	0.009623
278.001	0.284152	0.002321	0.009904
278.201	0.285548	0.002534	0.009482
278.401	0.286432	0.003185	0.009035
278.601	0.287317	0.002783	0.00933
278.801	0.288332	0.002832	0.009358
279.001	0.289498	0.003242	0.009806
279.201	0.290923	0.003916	0.009495
279.401	0.291904	0.004193	0.009241
279.601	0.292401	0.004127	0.009043
279.801	0.292992	0.003847	0.008764
280.001	0.294413	0.004297	0.009143
280.201	0.295563	0.004467	0.008874
280.401	0.296681	0.004305	0.008945
280.601	0.29741	0.004407	0.008934
280.801	0.298358	0.004032	0.009031
281.001	0.29958	0.004108	0.00935
281.201	0.300284	0.004032	0.008824
281.401	0.300374	0.003939	0.00905
281.601	0.301338	0.00395	0.008973
281.801	0.302359	0.003788	0.008801
282.001	0.303421	0.004067	0.008466
282.201	0.304814	0.003966	0.008203
282.401	0.305211	0.004191	0.008565
282.601	0.305626	0.003653	0.008653
282.801	0.3057	0.003738	0.008756
283.001	0.30665	0.003714	0.008797
283.201	0.307642	0.003466	0.008735
283.401	0.30826	0.003087	0.009107
283.601	0.30918	0.002827	0.008597
283.801	0.310891	0.002785	0.008673
284.001	0.312094	0.003076	0.00933
284.201	0.312861	0.00311	0.009339
284.401	0.314281	0.003336	0.009888
284.601	0.315616	0.003548	0.009667
284.801	0.317205	0.0039	0.009981
285.001	0.318755	0.004168	0.009545
285.201	0.320105	0.004072	0.009178
285.401	0.320856	0.004865	0.009482
285.601	0.322314	0.005198	0.009591
285.801	0.323332	0.005601	0.009379
286.001	0.324114	0.006186	0.009673
286.201	0.324883	0.005588	0.010309
286.401	0.325853	0.005557	0.010604
286.601	0.326049	0.005404	0.010458
286.801	0.326161	0.005182	0.010513
287.001	0.326762	0.004568	0.010237
287.201	0.326957	0.004515	0.010487
287.401	0.327744	0.004287	0.011019
287.601	0.328525	0.003822	0.010831
287.801	0.329083	0.003177	0.011139
288.001	0.329648	0.003022	0.011033
288.201	0.330665	0.003035	0.01127
288.401	0.331651	0.003002	0.011052
288.601	0.332839	0.002708	0.011071
288.801	0.334221	0.002886	0.011212
289.001	0.335228	0.003408	0.011592
289.201	0.336327	0.00402	0.011677
289.401	0.336973	0.004446	0.011967
289.601	0.338324	0.004257	0.011641
289.801	0.339354	0.004272	0.012257
290.001	0.340675	0.004722	0.012821
290.201	0.341941	0.004304	0.013391
290.401	0.343108	0.004269	0.013291
290.601	0.343712	0.004074	0.012893
290.801	0.3445	0.004512	0.01279
291.001	0.34501	0.004242	0.012554
291.201	0.346319	0.004202	0.012495
291.401	0.347618	0.003542	0.011948
291.601	0.348427	0.003388	0.011327
291.801	0.348848	0.003346	0.010898
292.001	0.349819	0.003687	0.010218
292.201	0.350506	0.004055	0.009992
292.401	0.350873	0.003838	0.009323
292.601	0.352109	0.003947	0.009608
292.801	0.352849	0.00481	0.009287
293.001	0.35302	0.005467	0.00967
293.201	0.354215	0.005318	0.009661
293.401	0.355114	0.005369	0.009275
293.601	0.35589	0.005064	0.00927
293.801	0.356858	0.005417	0.010026
294.001	0.357629	0.005689	0.010432
294.201	0.358614	0.005632	0.011063
294.401	0.359686	0.006127	0.01126
294.601	0.36068	0.0061	0.011285
294.801	0.361611	0.006423	0.011699
295.001	0.362468	0.005377	0.011721
295.201	0.364354	0.004819	0.011674
295.401	0.365415	0.004759	0.011129
295.601	0.365908	0.004486	0.011162
295.801	0.366903	0.004881	0.01104
296.001	0.368062	0.004857	0.010701
296.201	0.369025	0.004487	0.01074
296.401	0.36993	0.003981	0.011182
296.601	0.371071	0.003739	0.011826
296.801	0.371818	0.003686	0.011861
297.001	0.372753	0.002977	0.01148
297.201	0.374025	0.002697	0.011331
297.401	0.374837	0.002999	0.010813
297.601	0.375457	0.002403	0.011031
297.801	0.376392	0.002133	0.011309
298.001	0.377449	0.00199	0.011818
298.201	0.378786	0.002426	0.012238
298.401	0.379536	0.002306	0.012254
298.601	0.380222	0.001878	0.011826
298.801	0.381108	0.001223	0.011827
299.001	0.381851	0.001018	0.01152
299.201	0.382756	0.001344	0.011063
299.401	0.383013	0.001534	0.010181
299.601	0.382878	0.002129	0.009704
299.801	0.38354	0.002922	0.009281
300.001	0.383978	0.00325	0.009585
300.201	0.384454	0.003203	0.009694
300.401	0.384616	0.003508	0.010007
300.601	0.384688	0.003452	0.010129
300.801	0.38529	0.003909	0.010129
301.001	0.386379	0.00427	0.00967
301.201	0.388077	0.004615	0.009894
301.401	0.389341	0.004245	0.010089
301.601	0.389499	0.004061	0.010152
301.801	0.39076	0.003651	0.010138
302.001	0.39247	0.003481	0.010074
302.201	0.393624	0.003131	0.010495
302.401	0.394221	0.00245	0.010005
302.601	0.395474	0.002625	0.009637
302.801	0.396678	0.002432	0.010218
303.001	0.398098	0.00253	0.010086
303.201	0.399108	0.00275	0.009971
303.401	0.399861	0.003073	0.009615
303.601	0.400162	0.003762	0.009733
303.801	0.40164	0.003855	0.010034
304.001	0.402387	0.004251	0.01051
304.201	0.403136	0.004336	0.011099
304.401	0.403448	0.004639	0.01151
304.601	0.404564	0.004751	0.012376
304.801	0.405808	0.005078	0.012664
305.001	0.407006	0.004735	0.012738
305.201	0.408158	0.00479	0.01239
305.401	0.408283	0.004405	0.011891
305.601	0.408555	0.004359	0.011212
305.801	0.410114	0.004079	0.011068
306.001	0.410814	0.004063	0.010947
306.201	0.411215	0.003717	0.011276
306.401	0.411493	0.003927	0.010437
306.601	0.413189	0.003958	0.01029
306.801	0.414081	0.003691	0.010157
307.001	0.415305	0.003807	0.009773
307.201	0.415766	0.004458	0.009887
307.401	0.416162	0.004617	0.009935
307.601	0.417166	0.004435	0.010296
307.801	0.418187	0.004976	0.010943
308.001	0.419382	0.00493	0.010793
308.201	0.420611	0.004598	0.01236
308.401	0.421415	0.004327	0.012899
308.601	0.42271	0.004091	0.01342
308.801	0.42357	0.004104	0.013357
309.001	0.42457	0.004238	0.014171
309.201	0.425803	0.004869	0.014196
309.401	0.426911	0.004361	0.014115
309.601	0.42824	0.004391	0.014276
309.801	0.428679	0.004595	0.014459
310.001	0.429353	0.00402	0.014264
310.201	0.430092	0.003503	0.013818
310.401	0.430521	0.003334	0.012863
310.601	0.431855	0.003176	0.012309
310.801	0.432548	0.003626	0.011581
311.001	0.433292	0.004193	0.011654
311.201	0.433692	0.004242	0.011818
311.401	0.435032	0.004032	0.011435
311.601	0.435734	0.003993	0.011819
311.801	0.4366	0.004384	0.011946
312.001	0.437547	0.004255	0.011547
312.201	0.438014	0.004446	0.012404
312.401	0.438296	0.004753	0.012215
312.601	0.439302	0.004813	0.011983
312.801	0.440281	0.005133	0.012551
313.001	0.441434	0.005208	0.012872
313.201	0.442321	0.00495	0.012909
313.401	0.443599	0.004556	0.012893
313.601	0.444366	0.00488	0.012819
313.801	0.444689	0.00477	0.012767
314.001	0.445735	0.004571	0.012642
314.201	0.446629	0.005211	0.012625
314.401	0.447507	0.004628	0.012746
314.601	0.449236	0.004649	0.013336
314.801	0.449785	0.004904	0.01356
315.001	0.450778	0.005141	0.01391
315.201	0.452172	0.00508	0.01384
315.401	0.453375	0.005411	0.014121
315.601	0.453794	0.005669	0.014428
315.801	0.454716	0.006004	0.014662
316.001	0.455069	0.006613	0.01452
316.201	0.455994	0.006532	0.014184
316.401	0.456839	0.005944	0.01361
316.601	0.457777	0.00541	0.013241
316.801	0.458843	0.005379	0.013652
317.001	0.459967	0.005552	0.01367
317.201	0.460657	0.00566	0.013692
317.401	0.461333	0.005608	0.013128
317.601	0.461663	0.005838	0.013278
317.801	0.461872	0.005746	0.013818
318.001	0.46302	0.006175	0.013762
318.201	0.463967	0.006043	0.014156
318.401	0.464845	0.005545	0.014752
318.601	0.466369	0.00595	0.015083
318.801	0.467023	0.005627	0.014386
319.001	0.468658	0.006022	0.014616
319.201	0.469503	0.006112	0.014869
319.401	0.470389	0.006224	0.015423
319.601	0.47146	0.006081	0.015139
319.801	0.472468	0.006013	0.015814
320.001	0.473194	0.005093	0.015267
320.201	0.474339	0.004674	0.01484
320.401	0.475046	0.004563	0.014408
320.601	0.476202	0.004527	0.01446
320.801	0.476965	0.004609	0.014221
321.001	0.477236	0.004828	0.014282
321.201	0.478034	0.004678	0.013901
321.401	0.478345	0.004294	0.014303
321.601	0.478959	0.004793	0.01422
321.801	0.480153	0.005499	0.014191
322.001	0.481593	0.005717	0.013146
322.201	0.482356	0.005479	0.013363
322.401	0.483337	0.00548	0.013477
322.601	0.484467	0.00508	0.013077
322.801	0.485192	0.005277	0.012965
323.001	0.486206	0.00551	0.013667
323.201	0.486921	0.005599	0.013867
323.401	0.487857	0.005401	0.014261
323.601	0.488477	0.005118	0.014463
323.801	0.489098	0.004717	0.015362
324.001	0.490081	0.004279	0.015136
324.201	0.491729	0.00519	0.015329
324.401	0.492915	0.005544	0.015535
324.601	0.494156	0.005413	0.01534
324.801	0.494445	0.005278	0.015245
325.001	0.495568	0.005606	0.016045
325.201	0.497133	0.005713	0.016197
325.401	0.49759	0.005739	0.016084
325.601	0.498534	0.005455	0.015952
325.801	0.49981	0.00549	0.015997
326.001	0.500538	0.004472	0.015863
326.201	0.500895	0.004237	0.016184
326.401	0.500969	0.004529	0.015907
326.601	0.501438	0.004484	0.015121
326.801	0.501585	0.005063	0.014772
327.001	0.502133	0.004604	0.014402
327.201	0.502511	0.004868	0.013773
327.401	0.503157	0.005185	0.01306
327.601	0.503836	0.005568	0.012888
327.801	0.504519	0.00617	0.013022
328.001	0.50558	0.006343	0.012925
328.201	0.506798	0.006854	0.013256
328.401	0.508035	0.006893	0.013111
328.601	0.508708	0.006952	0.012924
328.801	0.509923	0.007313	0.013005
329.001	0.511138	0.007577	0.013099
329.201	0.511876	0.007415	0.013482
329.401	0.512718	0.007668	0.014067
329.601	0.513632	0.007538	0.01508
329.801	0.514933	0.007357	0.015521
330.001	0.515904	0.007056	0.01632
330.201	0.516424	0.007511	0.015865
330.401	0.516738	0.007737	0.015714
330.601	0.51781	0.007569	0.015471
330.801	0.518882	0.007815	0.015674
331.001	0.519736	0.007671	0.01525
331.201	0.520796	0.007724	0.014712
331.401	0.521777	0.008084	0.014521
331.601	0.522452	0.008004	0.015682
331.801	0.52307	0.007572	0.016036
332.001	0.523781	0.006993	0.01657
332.201	0.525187	0.006314	0.016701
332.401	0.526127	0.006117	0.016807
332.601	0.526834	0.006683	0.016778
332.801	0.527419	0.00631	0.016203
333.001	0.52789	0.00636	0.01615
333.201	0.528727	0.006193	0.015969
333.401	0.529571	0.00635	0.015915
333.601	0.530406	0.00604	0.015903
333.801	0.531686	0.005944	0.015675
334.001	0.532365	0.006323	0.014917
334.201	0.532946	0.006668	0.014307
334.401	0.534224	0.006805	0.014327
334.601	0.535416	0.006301	0.013652
334.801	0.536589	0.006171	0.013402
335.001	0.537311	0.006322	0.013258
335.201	0.538972	0.00642	0.013309
335.401	0.539462	0.006458	0.013548
335.601	0.54053	0.006222	0.013988
335.801	0.540973	0.006049	0.014027
336.001	0.541491	0.005949	0.014627
336.201	0.543051	0.005773	0.014493
336.401	0.543484	0.006144	0.015054
336.601	0.544418	0.006489	0.014705
336.801	0.544964	0.006455	0.014497
337.001	0.545932	0.007125	0.014283
337.201	0.54665	0.007142	0.013962
337.401	0.547115	0.007674	0.014259
337.601	0.547978	0.008082	0.014296
337.801	0.548545	0.008346	0.014386
338.001	0.548965	0.00816	0.014453
338.201	0.549585	0.008222	0.015409
338.401	0.550585	0.007248	0.01533
338.601	0.551197	0.006532	0.01522
338.801	0.552009	0.00734	0.015675
339.001	0.553181	0.00782	0.015816
339.201	0.553748	0.007447	0.015929
339.401	0.554196	0.00732	0.015828
339.601	0.555588	0.007567	0.015803
339.801	0.55653	0.007579	0.016493
340.001	0.557716	0.007789	0.016672
340.201	0.559059	0.007558	0.016846
340.401	0.559103	0.008153	0.016814
340.601	0.560434	0.008359	0.016152
340.801	0.561307	0.008699	0.016594
341.001	0.562107	0.008536	0.016404
341.201	0.562959	0.008635	0.016346
341.401	0.564184	0.00824	0.016507
341.601	0.565271	0.008085	0.01612
341.801	0.566321	0.008029	0.015634
342.001	0.567579	0.007978	0.015866
342.201	0.568737	0.007977	0.016271
342.401	0.570086	0.007468	0.015554
342.601	0.571196	0.007832	0.01579
342.801	0.571631	0.00852	0.016098
343.001	0.572273	0.007968	0.015762
343.201	0.572739	0.008019	0.015599
343.401	0.573622	0.008109	0.015548
343.601	0.574434	0.00816	0.015327
343.801	0.575019	0.007717	0.015486
344.001	0.575085	0.008204	0.015506
344.201	0.575507	0.008382	0.015943
344.401	0.576112	0.008423	0.015591
344.601	0.577149	0.007647	0.016142
344.801	0.577942	0.007536	0.016812
345.001	0.578912	0.007176	0.016973
345.201	0.580278	0.007028	0.017081
345.401	0.5812	0.006949	0.017114
345.601	0.582488	0.008152	0.016453
345.801	0.583895	0.00843	0.016467
346.001	0.585509	0.008803	0.017139
346.201	0.58662	0.009189	0.017398
346.401	0.587901	0.008991	0.017589
346.601	0.588167	0.008994	0.018377
346.801	0.588992	0.009058	0.018012
347.001	0.589331	0.008683	0.017389
347.201	0.590311	0.00912	0.017426
347.401	0.590698	0.008981	0.017249
347.601	0.591435	0.00923	0.016607
347.801	0.59215	0.008724	0.016203
348.001	0.592507	0.009374	0.016254
348.201	0.593127	0.009166	0.016665
348.401	0.593508	0.008373	0.016654
348.601	0.593853	0.007849	0.017189
348.801	0.594687	0.00711	0.01695
349.001	0.595195	0.006767	0.017243
349.201	0.596211	0.006479	0.01696
349.401	0.597702	0.006933	0.016569
349.601	0.5997	0.007239	0.016236
349.801	0.601082	0.007127	0.016873
350.001	0.602483	0.00735	0.017038
350.201	0.603108	0.007525	0.017341
350.401	0.603787	0.007092	0.017784
350.601	0.604642	0.006712	0.017941
350.801	0.605827	0.006917	0.017285
351.001	0.605889	0.007353	0.017689
351.201	0.607251	0.007844	0.017861
351.401	0.607894	0.007674	0.017629
351.601	0.60837	0.007049	0.017903
351.801	0.609139	0.006992	0.018026
352.001	0.609251	0.007758	0.01853
352.201	0.609591	0.007803	0.019127
352.401	0.610125	0.008017	0.019412
352.601	0.61146	0.007918	0.019524
352.801	0.612566	0.0079	0.018916
353.001	0.613229	0.008228	0.018969
353.201	0.614906	0.008687	0.01865
353.401	0.616627	0.009429	0.019119
353.601	0.617503	0.009409	0.019032
353.801	0.6179	0.009962	0.019675
354.001	0.61821	0.010363	0.019992
354.201	0.618424	0.010807	0.020277
354.401	0.618865	0.010163	0.020733
354.601	0.620097	0.010351	0.020562
354.801	0.620475	0.010415	0.019877
355.001	0.62158	0.010032	0.019649
355.201	0.62296	0.00935	0.019479
355.401	0.623458	0.009005	0.019368
355.601	0.624371	0.008786	0.019287
355.801	0.625476	0.009348	0.018831
356.001	0.627015	0.009529	0.018566
356.201	0.628375	0.009695	0.018066
356.401	0.629882	0.00948	0.017563
356.601	0.631383	0.008983	0.016413
356.801	0.632491	0.008753	0.015779
357.001	0.633226	0.008564	0.015732
357.201	0.633937	0.00898	0.016254
357.401	0.634933	0.008867	0.01636
357.601	0.635552	0.008994	0.0165
357.801	0.636187	0.009342	0.017034
358.001	0.636889	0.009019	0.017705
358.201	0.637736	0.008821	0.017771
358.401	0.638013	0.008118	0.01804
358.601	0.638781	0.008478	0.018005
358.801	0.638986	0.007879	0.017618
359.001	0.639705	0.007579	0.017799
359.201	0.640353	0.00777	0.017865
359.401	0.640999	0.008499	0.017871
359.601	0.642043	0.008884	0.017799
359.801	0.642447	0.009159	0.018041
360.001	0.643422	0.008888	0.017528
360.201	0.643487	0.008555	0.016709
360.401	0.644589	0.008311	0.016911
360.601	0.64549	0.008387	0.016707
360.801	0.646402	0.008499	0.017716
361.001	0.647056	0.00862	0.018565
361.201	0.648082	0.008915	0.018753
361.401	0.649741	0.008591	0.018863
361.601	0.650307	0.008589	0.019201
361.801	0.651482	0.008207	0.018714
362.001	0.651885	0.008048	0.019173
362.201	0.652364	0.008062	0.018704
362.401	0.652775	0.008241	0.018425
362.601	0.653651	0.00853	0.018679
362.801	0.654266	0.008588	0.018473
363.001	0.655304	0.008739	0.018542
363.201	0.656783	0.00951	0.018141
363.401	0.657037	0.010155	0.018545
363.601	0.658036	0.010411	0.018439
363.801	0.658644	0.010204	0.018448
364.001	0.659837	0.010341	0.017589
364.201	0.661377	0.010514	0.017573
364.401	0.663284	0.010642	0.018153
364.601	0.663728	0.010583	0.018119
364.801	0.665104	0.010373	0.018735
365.001	0.666594	0.009687	0.018786
365.201	0.667455	0.009849	0.018576
365.401	0.668122	0.009805	0.018814
365.601	0.668663	0.009928	0.018608
365.801	0.66919	0.009685	0.018633
366.001	0.669348	0.009491	0.018896
366.201	0.669824	0.008985	0.018552
366.401	0.670987	0.009104	0.018857
366.601	0.671054	0.009059	0.019667
366.801	0.671865	0.009	0.019512
367.001	0.672775	0.008582	0.019056
367.201	0.673752	0.008885	0.018901
367.401	0.674387	0.008724	0.018564
367.601	0.675873	0.009337	0.018058
367.801	0.676996	0.009017	0.017805
368.001	0.678415	0.009133	0.017661
368.201	0.679551	0.009135	0.017357
368.401	0.680489	0.009507	0.017363
368.601	0.681275	0.010059	0.017396
368.801	0.683024	0.009915	0.017242
369.001	0.683701	0.010025	0.017102
369.201	0.684138	0.010914	0.016968
369.401	0.685409	0.011437	0.016957
369.601	0.686313	0.010841	0.017316
369.801	0.686428	0.010885	0.017627
370.001	0.687598	0.010697	0.018213
370.201	0.68795	0.010287	0.018542
370.401	0.688353	0.010645	0.019073
370.601	0.688476	0.010196	0.018912
370.801	0.689249	0.010069	0.018376
371.001	0.689809	0.009948	0.01804
371.201	0.690842	0.010438	0.018359
371.401	0.691584	0.010324	0.01824
371.601	0.692403	0.010685	0.018363
371.801	0.693563	0.010377	0.018379
372.001	0.69448	0.010674	0.018821
372.201	0.695084	0.010683	0.018724
372.401	0.696147	0.010545	0.019242
372.601	0.697258	0.009951	0.019299
372.801	0.698211	0.009659	0.019474
373.001	0.698362	0.009658	0.019514
373.201	0.699574	0.009451	0.019085
373.401	0.70036	0.009376	0.019107
373.601	0.701371	0.008994	0.018802
373.801	0.702251	0.009303	0.01892
374.001	0.703277	0.00957	0.018564
374.201	0.703971	0.009467	0.018232
374.401	0.705294	0.009708	0.01815
374.601	0.706379	0.010069	0.017329
374.801	0.707202	0.010589	0.017303
375.001	0.708312	0.010929	0.017351
375.201	0.709317	0.011251	0.017409
375.401	0.70983	0.011765	0.018052
375.601	0.710918	0.0119	0.018011
375.801	0.711996	0.011476	0.018426
376.001	0.713191	0.011018	0.019008
376.201	0.71447	0.010692	0.019304
376.401	0.715111	0.010288	0.019958
376.601	0.716067	0.010057	0.020395
376.801	0.716922	0.01047	0.020865
377.001	0.717498	0.010405	0.020725
377.201	0.718273	0.010085	0.02031
377.401	0.719137	0.010269	0.02032
377.601	0.720588	0.010164	0.02016
377.801	0.72109	0.010564	0.020038
378.001	0.721397	0.01119	0.019431
378.201	0.722738	0.010448	0.019195
378.401	0.723576	0.010869	0.019304
378.601	0.724481	0.011453	0.01925
378.801	0.725095	0.011474	0.019267
379.001	0.724666	0.011721	0.019092
379.201	0.725037	0.011805	0.01914
379.401	0.725313	0.011605	0.019236
379.601	0.726341	0.011411	0.018576
379.801	0.726961	0.011254	0.018791
380.001	0.727824	0.011174	0.018903
380.201	0.728484	0.011225	0.018952
380.401	0.728814	0.01119	0.019279
380.601	0.729735	0.011379	0.019428
380.801	0.730794	0.011328	0.019493
381.001	0.731314	0.01149	0.019894
381.201	0.73193	0.011036	0.020405
381.401	0.733626	0.011216	0.021392
381.601	0.734606	0.011257	0.021757
381.801	0.735192	0.011771	0.021774
382.001	0.735793	0.011915	0.022048
382.201	0.737246	0.01185	0.022598
382.401	0.738222	0.012616	0.022909
382.601	0.739688	0.012764	0.022884
382.801	0.740045	0.012917	0.022372
383.001	0.740711	0.012917	0.022331
383.201	0.742216	0.012655	0.021983
383.401	0.743381	0.012342	0.021251
383.601	0.744199	0.012124	0.020669
383.801	0.744425	0.01174	0.020623
384.001	0.745079	0.011094	0.020462
384.201	0.745571	0.010857	0.019858
384.401	0.745516	0.011066	0.01982
384.601	0.74637	0.010954	0.019512
384.801	0.746811	0.010975	0.019583
385.001	0.747701	0.011076	0.020036
385.201	0.748328	0.010792	0.020232
385.401	0.749421	0.010871	0.020584
385.601	0.749978	0.011084	0.020359
385.801	0.750804	0.011201	0.020337
386.001	0.751168	0.011785	0.019873
386.201	0.752272	0.012098	0.020422
386.401	0.75355	0.012257	0.020499
386.601	0.755033	0.01221	0.021454
386.801	0.755682	0.012029	0.021608
387.001	0.757405	0.012038	0.022273
387.201	0.758592	0.011932	0.022055
387.401	0.759918	0.012114	0.021923
387.601	0.760564	0.011947	0.022188
387.801	0.761383	0.012249	0.021958
388.001	0.762114	0.011985	0.021708
388.201	0.76296	0.012159	0.02097
388.401	0.763861	0.012188	0.020759
388.601	0.765106	0.011579	0.019935
388.801	0.765576	0.011604	0.019506
389.001	0.766231	0.011698	0.01934
389.201	0.766533	0.012158	0.019177
389.401	0.767187	0.012105	0.018844
389.601	0.767815	0.012634	0.018328
389.801	0.768261	0.012334	0.017937
390.001	0.768437	0.012253	0.017897
390.201	0.768704	0.01192	0.018581
390.401	0.769339	0.01191	0.019135
390.601	0.770103	0.01193	0.01992
390.801	0.770804	0.01222	0.019734
391.001	0.772225	0.012884	0.020195
391.201	0.772805	0.013353	0.019972
391.401	0.773324	0.014002	0.020203
391.601	0.773957	0.014228	0.019941
391.801	0.775042	0.014756	0.019553
392.001	0.775734	0.014676	0.019737
392.201	0.77728	0.014781	0.019763
392.401	0.778037	0.014627	0.019639
392.601	0.779187	0.014127	0.020125
392.801	0.780289	0.014189	0.020683
393.001	0.781043	0.01413	0.021415
393.201	0.782804	0.014381	0.021353
393.401	0.784138	0.013839	0.021418
393.601	0.785631	0.013231	0.021592
393.801	0.78645	0.012735	0.021953
394.001	0.787572	0.012579	0.02203
394.201	0.788016	0.012907	0.021786
394.401	0.789526	0.01252	0.02237
394.601	0.790391	0.012281	0.02187
394.801	0.790822	0.01228	0.021117
395.001	0.79096	0.012135	0.020904
395.201	0.790851	0.011922	0.020091
395.401	0.79088	0.01195	0.01987
395.601	0.791708	0.0116	0.019536
395.801	0.791997	0.011939	0.019559
396.001	0.792323	0.011612	0.01945
396.201	0.793127	0.011537	0.018683
396.401	0.793658	0.010655	0.018723
396.601	0.794719	0.009698	0.019277
396.801	0.79575	0.00971	0.019113
397.001	0.796778	0.009673	0.019125
397.201	0.798611	0.010426	0.019402
397.401	0.800143	0.010412	0.019499
397.601	0.801409	0.010721	0.019973
397.801	0.802094	0.011395	0.020683
398.001	0.803604	0.01203	0.021031
398.201	0.804251	0.011954	0.021612
398.401	0.805249	0.01167	0.022267
398.601	0.806158	0.011811	0.022171
398.801	0.807214	0.011568	0.022442
399.001	0.807876	0.011538	0.022788
399.201	0.807978	0.01172	0.022513
399.401	0.808709	0.011733	0.022531
399.601	0.809462	0.011764	0.022293
399.801	0.809652	0.012302	0.021825
400.001	0.81085	0.012027	0.021663
400.201	0.811227	0.012073	0.021174
400.401	0.811728	0.011421	0.021239
400.601	0.812871	0.011278	0.021061
400.801	0.813932	0.011857	0.020587
401.001	0.81437	0.011572	0.020295
401.201	0.815881	0.012047	0.020573
401.401	0.816954	0.011928	0.020052
401.601	0.818063	0.012053	0.020274
401.801	0.818875	0.012181	0.02025
402.001	0.820372	0.012962	0.020589
402.201	0.82093	0.012821	0.020632
402.401	0.821934	0.012638	0.020698
402.601	0.822504	0.012452	0.020934
402.801	0.822696	0.012338	0.020704
403.001	0.822259	0.012496	0.020649
403.201	0.822253	0.012583	0.020948
403.401	0.822818	0.012277	0.020658
403.601	0.822896	0.01203	0.020648
403.801	0.8233	0.011929	0.020865
404.001	0.824041	0.01209	0.021053
404.201	0.82425	0.011937	0.021146
404.401	0.824904	0.011901	0.021132
404.601	0.826273	0.011621	0.021171
404.801	0.826948	0.012202	0.021282
405.001	0.828008	0.011622	0.02151
405.201	0.829809	0.012309	0.022231
405.401	0.831302	0.012433	0.021865
405.601	0.832999	0.012902	0.022152
405.801	0.83457	0.013762	0.02224
406.001	0.836356	0.014288	0.022302
406.201	0.837468	0.014596	0.02194
406.401	0.838275	0.015107	0.021992
406.601	0.838666	0.015521	0.021862
406.801	0.839324	0.015468	0.021388
407.001	0.840146	0.015529	0.021538
407.201	0.841056	0.015292	0.021978
407.401	0.841542	0.014651	0.021409
407.601	0.842698	0.014541	0.020978
407.801	0.843485	0.014277	0.020633
408.001	0.844135	0.01421	0.02053
408.201	0.844939	0.013632	0.020542
408.401	0.845623	0.013696	0.020384
408.601	0.846582	0.01341	0.020156
408.801	0.847645	0.013968	0.020721
409.001	0.848293	0.01402	0.020507
409.201	0.848948	0.014599	0.020833
409.401	0.849573	0.014536	0.02103
409.601	0.850746	0.014854	0.02147
409.801	0.85139	0.014631	0.021217
410.001	0.851588	0.013997	0.021187
410.201	0.852477	0.014024	0.021603
410.401	0.852945	0.014187	0.021641
410.601	0.853306	0.013986	0.021856
410.801	0.853757	0.013289	0.022132
411.001	0.85462	0.013231	0.022524
411.201	0.855018	0.01296	0.022842
411.401	0.856268	0.012326	0.023382
411.601	0.857062	0.01255	0.022931
411.801	0.857516	0.012853	0.022951
412.001	0.858583	0.012996	0.023024
412.201	0.859798	0.013455	0.022253
412.401	0.860612	0.014028	0.021752
412.601	0.862065	0.014718	0.020922
412.801	0.863804	0.01491	0.020764
413.001	0.8643	0.015465	0.019702
413.201	0.865341	0.016367	0.019946
413.401	0.866238	0.016475	0.020151
413.601	0.867913	0.016222	0.019871
413.801	0.868379	0.015311	0.01962
414.001	0.869215	0.014953	0.019955
414.201	0.87064	0.014819	0.020087
414.401	0.871193	0.014706	0.020495
414.601	0.871861	0.01462	0.021017
414.801	0.87294	0.014589	0.021044
415.001	0.873955	0.015005	0.021727
415.201	0.874201	0.014804	0.02245
415.401	0.875072	0.014643	0.022609
415.601	0.875179	0.015119	0.022316
415.801	0.875457	0.015157	0.02244
416.001	0.875738	0.014885	0.021848
416.201	0.876288	0.015299	0.021397
416.401	0.877054	0.015281	0.021268
416.601	0.878022	0.015781	0.020981
416.801	0.878555	0.015739	0.020842
417.001	0.87892	0.016952	0.02033
417.201	0.880115	0.017556	0.020606
417.401	0.881277	0.017104	0.020082
417.601	0.882179	0.017166	0.020207
417.801	0.88252	0.016984	0.020812
418.001	0.883595	0.017429	0.021141
418.201	0.884855	0.01754	0.021609
418.401	0.885202	0.017416	0.022166
418.601	0.886191	0.017532	0.0221
418.801	0.886793	0.016808	0.022638
419.001	0.88708	0.016119	0.023227
419.201	0.887203	0.015898	0.023004
419.401	0.887805	0.015273	0.022463
419.601	0.887766	0.014931	0.023046
419.801	0.888064	0.014236	0.02353
420.001	0.888734	0.014358	0.02338
420.201	0.88999	0.014141	0.023228
420.401	0.891144	0.013603	0.022882
420.601	0.892035	0.01388	0.022888
420.801	0.892911	0.01399	0.022294
421.001	0.894834	0.014271	0.021772
421.201	0.896551	0.01475	0.02138
421.401	0.897893	0.014733	0.021568
421.601	0.898907	0.015414	0.022281
421.801	0.90032	0.016003	0.022868
422.001	0.901443	0.01648	0.022521
422.201	0.90198	0.016651	0.022722
422.401	0.902016	0.016723	0.022428
422.601	0.903135	0.017043	0.022768
422.801	0.903529	0.016837	0.022634
423.001	0.90402	0.017292	0.021753
423.201	0.904515	0.017501	0.021963
423.401	0.904847	0.01675	0.022021
423.601	0.905125	0.017112	0.022853
423.801	0.905853	0.017272	0.023315
424.001	0.906293	0.017618	0.023073
424.201	0.907572	0.01714	0.022649
424.401	0.908641	0.016923	0.022723
424.601	0.909146	0.016749	0.022936
424.801	0.910181	0.016597	0.022548
425.001	0.91194	0.016276	0.02223
425.201	0.91305	0.016456	0.022284
425.401	0.913473	0.016424	0.022559
425.601	0.9147	0.016484	0.022083
425.801	0.915556	0.016486	0.021799
426.001	0.916417	0.015999	0.021004
426.201	0.917251	0.016145	0.020686
426.401	0.918091	0.016137	0.02074
426.601	0.918292	0.016043	0.020798
426.801	0.918814	0.015748	0.02064
427.001	0.919527	0.015626	0.021057
427.201	0.919618	0.015615	0.022409
427.401	0.920314	0.015562	0.023005
427.601	0.921122	0.016446	0.023732
427.801	0.921798	0.017042	0.023987
428.001	0.922795	0.017397	0.023478
428.201	0.924048	0.017139	0.023211
428.401	0.925356	0.017057	0.023404
428.601	0.925848	0.017385	0.023842
428.801	0.927531	0.017719	0.02342
429.001	0.928567	0.017884	0.02299
429.201	0.929804	0.017696	0.022375
429.401	0.930484	0.017982	0.022183
429.601	0.932271	0.017407	0.021846
429.801	0.933327	0.017554	0.021808
430.001	0.93465	0.016766	0.021765
430.201	0.935457	0.016685	0.022056
430.401	0.935888	0.016413	0.022632
430.601	0.93643	0.016613	0.022891
430.801	0.937257	0.016783	0.023461
431.001	0.937606	0.016901	0.023954
431.201	0.937596	0.016472	0.024518
431.401	0.938447	0.016521	0.024328
431.601	0.938934	0.017324	0.024329
431.801	0.939579	0.01761	0.02429
432.001	0.94094	0.017272	0.024143
432.201	0.941399	0.016763	0.024369
432.401	0.942472	0.016693	0.024277
432.601	0.942631	0.01725	0.024525
432.801	0.943614	0.017439	0.023482
433.001	0.944584	0.016853	0.023353
433.201	0.94639	0.016392	0.023166
433.401	0.947636	0.016601	0.023222
433.601	0.948371	0.016665	0.022894
433.801	0.949101	0.017179	0.023091
434.001	0.949745	0.016527	0.022729
434.201	0.950542	0.017203	0.023073
434.401	0.951502	0.017333	0.022967
434.601	0.952342	0.017726	0.022759
434.801	0.95214	0.018151	0.022486
435.001	0.952309	0.018181	0.022219
435.201	0.953006	0.018367	0.022553
435.401	0.953823	0.018724	0.022592
435.601	0.955134	0.019205	0.023143
435.801	0.956466	0.018758	0.023388
436.001	0.957132	0.017958	0.023038
436.201	0.957246	0.01814	0.022915
436.401	0.958037	0.018356	0.022832
436.601	0.958606	0.01831	0.023351
436.801	0.959774	0.018545	0.02313
437.001	0.961013	0.01798	0.024107
437.201	0.961871	0.01768	0.024072
437.401	0.962345	0.017956	0.023294
437.601	0.962319	0.018221	0.023609
437.801	0.963028	0.018234	0.023173
438.001	0.963931	0.018068	0.02285
438.201	0.965286	0.018251	0.022954
438.401	0.965989	0.017852	0.022691
438.601	0.966331	0.017842	0.022454
438.801	0.966882	0.018115	0.022652
439.001	0.968183	0.017856	0.022271
439.201	0.969678	0.018131	0.022519
439.401	0.970587	0.018275	0.022186
439.601	0.971486	0.018246	0.022771
439.801	0.972301	0.018563	0.022558
440.001	0.97345	0.018831	0.022248
440.201	0.974442	0.019771	0.022545
440.401	0.975546	0.020012	0.022947
440.601	0.976895	0.020123	0.023227
440.801	0.978415	0.020505	0.023821
441.001	0.979079	0.020631	0.023874
441.201	0.980225	0.020415	0.02319
441.401	0.981141	0.020693	0.023021
441.601	0.982489	0.020491	0.023295
441.801	0.983505	0.020399	0.022431
442.001	0.983952	0.020067	0.022768
442.201	0.984441	0.019534	0.022366
442.401	0.984144	0.019086	0.022425
442.601	0.984732	0.018677	0.022423
442.801	0.984537	0.01829	0.022777
443.001	0.984727	0.018564	0.022802
443.201	0.984641	0.018561	0.023067
443.401	0.984851	0.018562	0.023567
443.601	0.985122	0.017988	0.02375
443.801	0.985841	0.018502	0.023564
444.001	0.986181	0.018374	0.023525
444.201	0.986397	0.018244	0.023959
444.401	0.987795	0.017729	0.024117
444.601	0.988918	0.017263	0.024558
444.801	0.990226	0.017163	0.024749
445.001	0.991454	0.017345	0.024448
445.201	0.992996	0.016873	0.025199
445.401	0.994195	0.017016	0.024943
445.601	0.995426	0.016767	0.024605
445.801	0.995854	0.017211	0.023993
446.001	0.99661	0.017155	0.023698
446.201	0.998001	0.01719	0.022909
446.401	0.9987	0.017202	0.022987
446.601	0.999925	0.017525	0.023308
446.801	1.00023	0.018068	0.023447
447.001	1.00168	0.018805	0.023486
447.201	1.00217	0.018442	0.022985
447.401	1.0034	0.01859	0.023084
447.601	1.00368	0.018572	0.022199
447.801	1.00455	0.019101	0.022468
448.001	1.00544	0.019186	0.022793
448.201	1.00683	0.019142	0.023294
448.401	1.00791	0.019373	0.023033
448.601	1.00851	0.019594	0.023309
448.801	1.00964	0.019861	0.023218
449.001	1.01111	0.019899	0.023797
449.201	1.01138	0.01966	0.024018
449.401	1.01177	0.019663	0.023223
449.601	1.01235	0.019206	0.023219
449.801	1.01282	0.019375	0.023178
450.001	1.01404	0.019171	0.023375
450.201	1.01463	0.019287	0.023277
450.401	1.01533	0.019355	0.023489
450.601	1.01599	0.019802	0.023864
450.801	1.01606	0.020087	0.023723
451.001	1.01667	0.019807	0.023497
451.201	1.01691	0.019935	0.023302
451.401	1.01824	0.020198	0.023415
451.601	1.01811	0.020733	0.022911
451.801	1.01918	0.020717	0.023485
452.001	1.02044	0.020931	0.023665
452.201	1.02143	0.020424	0.023583
452.401	1.02187	0.020256	0.023321
452.601	1.02312	0.019406	0.023482
452.801	1.02448	0.019096	0.023426
453.001	1.02558	0.01891	0.023841
453.201	1.02625	0.018755	0.024191
453.401	1.02691	0.01848	0.024246
453.601	1.02789	0.018049	0.024668
453.801	1.02848	0.018189	0.025278
454.001	1.0296	0.018519	0.025048
454.201	1.02979	0.018952	0.024875
454.401	1.03037	0.018731	0.025177
454.601	1.03069	0.019481	0.025473
454.801	1.03113	0.019896	0.02507
455.001	1.03178	0.020467	0.024901
455.201	1.03255	0.020851	0.024923
455.401	1.03288	0.021111	0.024885
455.601	1.03279	0.02164	0.024333
455.801	1.03401	0.021715	0.024049
456.001	1.03476	0.021859	0.023951
456.201	1.03576	0.021486	0.023553
456.401	1.03676	0.021821	0.023663
456.601	1.03792	0.02194	0.023473
456.801	1.03953	0.022344	0.023197
457.001	1.04094	0.022495	0.023444
457.201	1.04239	0.022234	0.023322
457.401	1.04304	0.021999	0.022524
457.601	1.04445	0.021983	0.022439
457.801	1.04499	0.022067	0.021983
458.001	1.04558	0.022224	0.021703
458.201	1.04605	0.02191	0.022147
458.401	1.04665	0.021678	0.021897
458.601	1.04762	0.022422	0.0222
458.801	1.04846	0.021969	0.022466
459.001	1.0486	0.021638	0.022727
459.201	1.0496	0.021277	0.02312
459.401	1.05002	0.021424	0.023417
459.601	1.05031	0.021708	0.023876
459.801	1.0507	0.021657	0.024448
460.001	1.0514	0.021403	0.025152
460.201	1.05232	0.021844	0.025249
460.401	1.05331	0.02156	0.026007
460.601	1.05412	0.021363	0.025971
460.801	1.05558	0.021013	0.026458
461.001	1.05652	0.021327	0.026237
461.201	1.05735	0.021138	0.025815
461.401	1.05831	0.021684	0.02503
461.601	1.05914	0.021929	0.025046
461.801	1.05997	0.021906	0.024343
462.001	1.06086	0.0219	0.024436
462.201	1.06173	0.021548	0.02445
462.401	1.06265	0.021586	0.023615
462.601	1.06345	0.021262	0.023786
462.801	1.06434	0.020511	0.023754
463.001	1.06521	0.020273	0.023711
463.201	1.0668	0.020679	0.024115
463.401	1.067	0.021037	0.02401
463.601	1.06736	0.021346	0.024642
463.801	1.06811	0.021411	0.024407
464.001	1.06903	0.02166	0.024509
464.201	1.06929	0.022704	0.02445
464.401	1.07002	0.022396	0.024431
464.601	1.07036	0.02313	0.024254
464.801	1.07087	0.023226	0.024576
465.001	1.07157	0.02395	0.024116
465.201	1.07203	0.023797	0.023669
465.401	1.07308	0.024246	0.023883
465.601	1.0736	0.023921	0.023793
465.801	1.07461	0.023611	0.023757
466.001	1.07459	0.023866	0.02437
466.201	1.07553	0.023221	0.024076
466.401	1.07659	0.022161	0.023848
466.601	1.07751	0.022171	0.024555
466.801	1.07862	0.022325	0.02493
467.001	1.07985	0.021513	0.024832
467.201	1.08075	0.021117	0.024725
467.401	1.08089	0.021245	0.024605
467.601	1.08226	0.020648	0.025012
467.801	1.08267	0.020619	0.024582
468.001	1.08333	0.020675	0.024754
468.201	1.08407	0.020748	0.024554
468.401	1.08472	0.020289	0.024502
468.601	1.08515	0.019926	0.024112
468.801	1.08577	0.019236	0.02458
469.001	1.08629	0.01917	0.024879
469.201	1.08714	0.0185	0.024846
469.401	1.08818	0.018795	0.025326
469.601	1.08884	0.018907	0.024706
469.801	1.08965	0.019656	0.025054
470.001	1.09061	0.020533	0.025018
470.201	1.09251	0.020435	0.02455
470.401	1.09352	0.021172	0.024766
470.601	1.09414	0.022039	0.025231
470.801	1.09513	0.022383	0.024666
471.001	1.09624	0.022094	0.024544
471.201	1.09682	0.022358	0.025061
471.401	1.09746	0.022956	0.025282
471.601	1.09824	0.023055	0.025058
471.801	1.09838	0.023226	0.024678
472.001	1.09915	0.023452	0.024458
472.201	1.09957	0.023397	0.024083
472.401	1.0997	0.023163	0.023979
472.601	1.10065	0.022671	0.023442
472.801	1.10143	0.022069	0.023969
473.001	1.10209	0.021735	0.024197
473.201	1.10321	0.02195	0.024255
473.401	1.10374	0.022442	0.024136
473.601	1.10494	0.022484	0.024095
473.801	1.1059	0.022268	0.025042
474.001	1.10766	0.022285	0.02512
474.201	1.10854	0.022425	0.025499
474.401	1.10901	0.022309	0.02567
474.601	1.10998	0.021849	0.026387
474.801	1.11104	0.022016	0.026293
475.001	1.11197	0.021472	0.026942
475.201	1.11247	0.021583	0.027527
475.401	1.1135	0.021492	0.026714
475.601	1.11389	0.021435	0.026187
475.801	1.11457	0.021524	0.025739
476.001	1.11479	0.021588	0.025236
476.201	1.11588	0.021853	0.025195
476.401	1.11677	0.021645	0.024998
476.601	1.118	0.021943	0.024587
476.801	1.1185	0.022368	0.024978
477.001	1.11929	0.022852	0.025295
477.201	1.12026	0.023497	0.02579
477.401	1.12091	0.023335	0.025654
477.601	1.12208	0.023468	0.026029
477.801	1.12318	0.023325	0.026233
478.001	1.12423	0.023542	0.025709
478.201	1.12401	0.02385	0.025575
478.401	1.12475	0.023599	0.025452
478.601	1.12494	0.023738	0.025732
478.801	1.12553	0.023808	0.025479
479.001	1.1268	0.023921	0.025607
479.201	1.12699	0.023792	0.025898
479.401	1.12813	0.023529	0.024968
479.601	1.12828	0.023409	0.024755
479.801	1.12916	0.023031	0.024467
480.001	1.12977	0.022271	0.024443
480.201	1.13152	0.022218	0.025215
480.401	1.13238	0.022246	0.024954
480.601	1.13382	0.02257	0.025501
480.801	1.13465	0.023051	0.025542
481.001	1.13523	0.022781	0.025714
481.201	1.13645	0.022791	0.02558
481.401	1.13742	0.022944	0.024809
481.601	1.13822	0.022926	0.024873
481.801	1.13886	0.022844	0.02516
482.001	1.13925	0.022809	0.025452
482.201	1.13925	0.022893	0.025333
482.401	1.14011	0.022948	0.025478
482.601	1.14023	0.023555	0.025372
482.801	1.14112	0.023358	0.025278
483.001	1.14163	0.023905	0.025099
483.201	1.14211	0.023047	0.024999
483.401	1.14276	0.022889	0.024201
483.601	1.14323	0.022452	0.02412
483.801	1.14476	0.021676	0.024266
484.001	1.14584	0.021347	0.024722
484.201	1.14674	0.021494	0.025112
484.401	1.14779	0.022091	0.024448
484.601	1.14914	0.022241	0.023902
484.801	1.14953	0.022421	0.023342
485.001	1.15016	0.02229	0.024111
485.201	1.15152	0.022625	0.023912
485.401	1.15218	0.022665	0.023873
485.601	1.15241	0.022721	0.024578
485.801	1.1531	0.023109	0.025509
486.001	1.15428	0.023212	0.025686
486.201	1.15423	0.023617	0.025356
486.401	1.15501	0.024459	0.025597
486.601	1.15609	0.025104	0.026052
486.801	1.15687	0.025419	0.026075
487.001	1.15793	0.025967	0.026398
487.201	1.15913	0.025753	0.026483
487.401	1.15975	0.025697	0.026745
487.601	1.16083	0.026134	0.026921
487.801	1.16186	0.025617	0.026755
488.001	1.16263	0.025345	0.026479
488.201	1.16286	0.025372	0.026144
488.401	1.16373	0.025364	0.025741
488.601	1.16445	0.02502	0.02527
488.801	1.16486	0.024488	0.026078
489.001	1.16582	0.024147	0.026387
489.201	1.16654	0.024189	0.025431
489.401	1.16715	0.023906	0.025532
489.601	1.16772	0.024003	0.025554
489.801	1.16858	0.023899	0.025712
490.001	1.16933	0.023629	0.025791
490.201	1.16934	0.023625	0.025864
490.401	1.17014	0.023766	0.026281
490.601	1.17076	0.024516	0.026729
490.801	1.17128	0.024959	0.027078
491.001	1.17218	0.02525	0.027353
491.201	1.17286	0.025788	0.027186
491.401	1.1738	0.02553	0.026904
491.601	1.17448	0.02585	0.02655
491.801	1.17531	0.024872	0.026326
492.001	1.17623	0.024996	0.026112
492.201	1.17698	0.025264	0.025892
492.401	1.17753	0.025473	0.025853
492.601	1.1785	0.02549	0.025821
492.801	1.17987	0.025022	0.025809
493.001	1.18132	0.025433	0.02543
493.201	1.18202	0.025234	0.025096
493.401	1.18334	0.024988	0.024893
493.601	1.18485	0.024978	0.024784
493.801	1.18557	0.024875	0.025297
494.001	1.18571	0.024765	0.025908
494.201	1.18597	0.024683	0.026109
494.401	1.18602	0.025343	0.02631
494.601	1.18683	0.025973	0.026836
494.801	1.18832	0.025959	0.026923
495.001	1.18871	0.02588	0.027107
495.201	1.18957	0.025959	0.026944
495.401	1.19011	0.025941	0.026986
495.601	1.19122	0.025549	0.026738
495.801	1.19208	0.025505	0.026892
496.001	1.19306	0.025605	0.026683
496.201	1.19408	0.025488	0.026546
496.401	1.1947	0.025515	0.026606
496.601	1.19566	0.025023	0.025937
496.801	1.19634	0.024429	0.025637
497.001	1.19722	0.024601	0.02513
497.201	1.19756	0.024312	0.024086
497.401	1.19864	0.024815	0.023618
497.601	1.1996	0.025405	0.023791
497.801	1.19952	0.02546	0.023756
498.001	1.19965	0.025759	0.023849
498.201	1.20058	0.025745	0.023391
498.401	1.20127	0.026467	0.023442
498.601	1.20229	0.026533	0.023738
498.801	1.20326	0.026681	0.023832
499.001	1.20324	0.02654	0.02432
499.201	1.20433	0.027306	0.024621
499.401	1.20545	0.02714	0.0254
499.601	1.20683	0.026779	0.02563
499.801	1.20765	0.027622	0.026252
500.001	1.20897	0.027132	0.025961
500.201	1.21025	0.026994	0.025846
500.401	1.21134	0.02721	0.026161
500.601	1.21186	0.027349	0.025821
500.801	1.2126	0.027664	0.026233
501.001	1.21344	0.028116	0.025655
501.201	1.21405	0.028314	0.025249
501.401	1.21439	0.028492	0.025614
501.601	1.21502	0.028117	0.02525
501.801	1.21539	0.02774	0.025028
502.001	1.21589	0.027473	0.02539
502.201	1.21636	0.026773	0.025189
502.401	1.21701	0.027057	0.02582
502.601	1.21785	0.026555	0.026261
502.801	1.21862	0.026147	0.026675
503.001	1.21889	0.025795	0.027034
503.201	1.21964	0.025762	0.027391
503.401	1.22056	0.024959	0.027638
503.601	1.22092	0.025277	0.026986
503.801	1.22216	0.025676	0.02626
504.001	1.2227	0.025544	0.025826
504.201	1.22319	0.025481	0.0262
504.401	1.22351	0.025944	0.026278
504.601	1.2239	0.025888	0.026248
504.801	1.22495	0.025793	0.026214
505.001	1.22523	0.025753	0.025711
505.201	1.22551	0.025374	0.025083
505.401	1.22576	0.026	0.024877
505.601	1.22678	0.026157	0.024624
505.801	1.22662	0.026586	0.024534
506.001	1.22714	0.026839	0.025145
506.201	1.22815	0.027051	0.025594
506.401	1.2294	0.027557	0.02591
506.601	1.23083	0.027686	0.026343
506.801	1.23147	0.028185	0.026461
507.001	1.23235	0.027908	0.026626
507.201	1.2332	0.02739	0.026786
507.401	1.23426	0.027762	0.026427
507.601	1.23517	0.027738	0.026401
507.801	1.23611	0.027547	0.026592
508.001	1.2367	0.027648	0.026705
508.201	1.23702	0.026977	0.026814
508.401	1.23792	0.02615	0.026412
508.601	1.23905	0.025463	0.026733
508.801	1.24026	0.025062	0.026468
509.001	1.24087	0.024841	0.026239
509.201	1.24153	0.024607	0.025623
509.401	1.2429	0.024694	0.025607
509.601	1.24348	0.024242	0.025595
509.801	1.24355	0.024571	0.025473
510.001	1.24477	0.024426	0.025723
510.201	1.24622	0.02468	0.025748
510.401	1.24656	0.025103	0.025659
510.601	1.24726	0.025446	0.026135
510.801	1.24699	0.025671	0.025809
511.001	1.24775	0.02582	0.026175
511.201	1.24831	0.026219	0.025904
511.401	1.24873	0.027126	0.026081
511.601	1.24974	0.027571	0.026551
511.801	1.25087	0.028258	0.025995
512.001	1.25173	0.02879	0.026257
512.201	1.25273	0.029051	0.02634
512.401	1.25409	0.02865	0.026151
512.601	1.25502	0.028902	0.026607
512.801	1.25567	0.028901	0.02645
513.001	1.2562	0.028632	0.026519
513.201	1.25683	0.028347	0.026601
513.401	1.25799	0.028299	0.026359
513.601	1.25858	0.028249	0.025763
513.801	1.25916	0.028056	0.025714
514.001	1.26043	0.027449	0.025536
514.201	1.26133	0.027399	0.025563
514.401	1.26183	0.02685	0.025852
514.601	1.26227	0.026429	0.025652
514.801	1.26242	0.026775	0.024901
515.001	1.26349	0.027005	0.024929
515.201	1.2643	0.026575	0.024976
515.401	1.26545	0.026718	0.025111
515.601	1.26684	0.027004	0.02459
515.801	1.26791	0.026985	0.025272
516.001	1.26887	0.026935	0.025575
516.201	1.2705	0.026931	0.025982
516.401	1.27051	0.027425	0.026311
516.601	1.2708	0.027615	0.026684
516.801	1.27055	0.027629	0.026784
517.001	1.27072	0.02731	0.027365
517.201	1.27137	0.028	0.027321
517.401	1.27235	0.028652	0.026655
517.601	1.27277	0.028316	0.027012
517.801	1.27348	0.028102	0.027122
518.001	1.27452	0.028154	0.026843
518.201	1.27517	0.028168	0.026702
518.401	1.27604	0.028252	0.026475
518.601	1.27621	0.028589	0.025875
518.801	1.27694	0.028945	0.025583
519.001	1.27787	0.02893	0.025668
519.201	1.27872	0.028805	0.025871
519.401	1.27955	0.029134	0.025578
519.601	1.28001	0.029175	0.025873
519.801	1.28062	0.029242	0.026687
520.002	1.28062	0.029242	0.026687
520.202	1.28048	0.029378	0.025919
520.402	1.28034	0.029732	0.025406
520.602	1.27989	0.030253	0.025448
520.802	1.27982	0.030099	0.025034
521.002	1.27994	0.0299	0.024806
521.202	1.28007	0.02977	0.024737
521.402	1.27976	0.029658	0.024403
521.602	1.27917	0.029522	0.024379
521.802	1.27885	0.028894	0.024347
522.002	1.27816	0.028628	0.02438
522.202	1.27733	0.028263	0.024741
522.402	1.27668	0.028624	0.025409
522.602	1.27618	0.028599	0.026004
522.802	1.27515	0.028322	0.026564
523.002	1.27452	0.027664	0.027365
523.202	1.27392	0.027608	0.027535
523.402	1.2731	0.02773	0.027476
523.602	1.27259	0.027597	0.028313
523.802	1.27243	0.028086	0.02862
524.002	1.27204	0.028569	0.028883
524.202	1.27133	0.029015	0.028592
524.402	1.27089	0.029576	0.028294
524.602	1.27059	0.02999	0.028225
524.802	1.27057	0.029845	0.027852
525.002	1.27096	0.029958	0.027672
525.202	1.26998	0.030102	0.027421
525.402	1.26925	0.030144	0.027166
525.602	1.26849	0.029768	0.02728
525.802	1.26815	0.029248	0.026725
526.002	1.26768	0.029252	0.026368
526.202	1.26682	0.028828	0.026124
526.402	1.26613	0.029073	0.026551
526.602	1.26566	0.028347	0.027246
526.802	1.26513	0.02805	0.027426
527.002	1.26437	0.028046	0.02684
527.202	1.26456	0.028044	0.026463
527.402	1.2645	0.028099	0.026667
527.602	1.2642	0.028531	0.026863
527.802	1.26428	0.029296	0.02662
528.002	1.26378	0.029274	0.026522
528.202	1.26344	0.028925	0.026541
528.402	1.26294	0.029321	0.025704
528.602	1.2624	0.029819	0.02565
528.802	1.26188	0.030288	0.026026
529.002	1.26152	0.030032	0.026163
529.202	1.2604	0.029762	0.02665
529.402	1.26027	0.029854	0.02677
529.602	1.25977	0.030048	0.026648
529.802	1.2599	0.030018	0.026294
530.002	1.25963	0.030231	0.026321
530.202	1.25887	0.030307	0.026806
530.402	1.25831	0.03024	0.027197
530.602	1.25787	0.029551	0.02771
530.802	1.25783	0.029934	0.026897
531.002	1.25777	0.03043	0.026591
531.202	1.25815	0.02982	0.026596
531.402	1.25752	0.030223	0.026421
531.602	1.25716	0.03094	0.026401
531.802	1.25726	0.031159	0.026317
532.002	1.25701	0.030649	0.026433
532.202	1.25668	0.030694	0.026123
532.402	1.25603	0.031418	0.025267
532.602	1.25562	0.032094	0.025255
532.802	1.25545	0.032415	0.025278
533.002	1.25484	0.031846	0.025235
533.202	1.25515	0.031618	0.0253
533.402	1.25554	0.032284	0.025285
533.602	1.25581	0.032362	0.025496
533.802	1.25564	0.031994	0.025724
534.002	1.25517	0.032129	0.026689
534.202	1.25471	0.031321	0.027192
534.402	1.25453	0.031213	0.027058
534.602	1.25438	0.031145	0.027554
534.802	1.25443	0.031018	0.02695
535.002	1.25435	0.030917	0.026975
535.202	1.25356	0.029797	0.026323
535.402	1.25333	0.030429	0.025993
535.602	1.2529	0.030548	0.026239
535.802	1.25241	0.030045	0.025903
536.002	1.2518	0.030187	0.026172
536.202	1.25144	0.030642	0.025653
536.402	1.25109	0.031068	0.025011
536.602	1.25076	0.032023	0.024931
536.802	1.25034	0.032021	0.025224
537.002	1.25019	0.031393	0.025577
537.202	1.25068	0.031076	0.026475
537.402	1.2506	0.031372	0.026742
537.602	1.25018	0.03088	0.026867
537.802	1.24958	0.030959	0.026993
538.002	1.24961	0.030972	0.027753
538.202	1.24932	0.031141	0.027799
538.402	1.249	0.032053	0.028168
538.602	1.24843	0.032162	0.028043
538.802	1.24801	0.032604	0.028362
539.002	1.24787	0.033282	0.028148
539.202	1.24676	0.033196	0.027812
539.402	1.247	0.033942	0.02746
539.602	1.24638	0.033696	0.027311
539.802	1.24649	0.033637	0.02697
540.002	1.24635	0.034115	0.026698
540.202	1.24664	0.034409	0.026092
540.402	1.24701	0.034834	0.025678
540.602	1.24673	0.03528	0.025832
540.802	1.24656	0.035065	0.025505
541.002	1.24702	0.034033	0.025203
541.202	1.24692	0.033883	0.025411
541.402	1.24617	0.033567	0.024735
541.602	1.24551	0.033211	0.024694
541.802	1.24509	0.033014	0.02426
542.002	1.24515	0.032335	0.024944
542.202	1.24477	0.032614	0.025014
542.402	1.24419	0.032659	0.025858
542.602	1.24318	0.032348	0.02638
542.802	1.24276	0.032694	0.02739
543.002	1.24216	0.032871	0.02697
543.202	1.24131	0.032716	0.027045
543.402	1.24088	0.0329	0.026744
543.602	1.24032	0.032647	0.027325
543.802	1.24013	0.033002	0.027998
544.002	1.23929	0.033202	0.028285
544.202	1.23934	0.033646	0.028353
544.402	1.23927	0.034152	0.02809
544.602	1.23812	0.034462	0.027824
544.802	1.23763	0.035174	0.02764
545.002	1.23808	0.034954	0.027946
545.202	1.238	0.035081	0.027843
545.402	1.23774	0.035154	0.02727
545.602	1.23802	0.035492	0.026611
545.802	1.23863	0.035194	0.025682
546.002	1.23966	0.035056	0.026079
546.202	1.24022	0.03527	0.025624
546.402	1.24007	0.034713	0.026273
546.602	1.2403	0.034433	0.025935
546.802	1.24052	0.034422	0.025462
547.002	1.24073	0.033881	0.024986
547.202	1.24083	0.033485	0.025304
547.402	1.24018	0.032978	0.02507
547.602	1.23973	0.032064	0.026072
547.802	1.23905	0.032126	0.026496
548.002	1.23796	0.031734	0.026413
548.202	1.23719	0.032053	0.026244
548.402	1.23649	0.031881	0.026358
548.602	1.23545	0.031642	0.027178
548.802	1.23514	0.031873	0.027581
549.002	1.23477	0.032101	0.027339
549.202	1.23405	0.032452	0.027631
549.402	1.23353	0.033162	0.027867
549.602	1.2332	0.033479	0.027683
549.802	1.23325	0.03325	0.02809
550.002	1.23354	0.033367	0.028666
550.202	1.23299	0.033117	0.028346
550.402	1.23262	0.032345	0.028199
550.602	1.23256	0.032655	0.027817
550.802	1.23252	0.032475	0.027357
551.002	1.23321	0.032446	0.027679
551.202	1.23315	0.032541	0.027431
551.402	1.23237	0.032669	0.026676
551.602	1.23211	0.032576	0.026562
551.802	1.23228	0.03348	0.02611
552.002	1.23193	0.033975	0.025929
552.202	1.23179	0.034341	0.026017
552.402	1.23192	0.034304	0.02619
552.602	1.23142	0.034733	0.026309
552.802	1.23087	0.035328	0.025969
553.002	1.22985	0.036173	0.025953
553.202	1.22917	0.036192	0.026892
553.402	1.22929	0.035806	0.026724
553.602	1.22921	0.035737	0.026393
553.802	1.22911	0.035731	0.027192
554.002	1.22903	0.035734	0.026431
554.202	1.22869	0.035234	0.026005
554.402	1.22874	0.035452	0.025928
554.602	1.22827	0.035871	0.025954
554.802	1.22864	0.036046	0.025686
555.002	1.22838	0.035531	0.025498
555.202	1.22774	0.035401	0.024169
555.402	1.22696	0.035444	0.023572
555.602	1.22682	0.035411	0.023344
555.802	1.226	0.03545	0.023451
556.002	1.22532	0.03506	0.023672
556.202	1.22531	0.035287	0.024007
556.402	1.22562	0.035614	0.023608
556.602	1.22536	0.0356	0.02337
556.802	1.22448	0.035452	0.023256
557.002	1.22437	0.035502	0.023213
557.202	1.22447	0.035028	0.023086
557.402	1.22494	0.03496	0.023075
557.602	1.22527	0.035539	0.023225
557.802	1.22514	0.035892	0.023596
558.002	1.22512	0.035869	0.022886
558.202	1.22441	0.036038	0.023158
558.402	1.22359	0.036838	0.023625
558.602	1.22309	0.036507	0.024304
558.802	1.22281	0.036701	0.023941
559.002	1.22218	0.036609	0.02373
559.202	1.22181	0.037354	0.02394
559.402	1.22182	0.037708	0.02434
559.602	1.22165	0.037511	0.024427
559.802	1.22121	0.037064	0.024984
560.002	1.22169	0.036793	0.02572
560.202	1.22195	0.037104	0.025998
560.402	1.22241	0.03645	0.025683
560.602	1.22235	0.035919	0.025831
560.802	1.22229	0.035304	0.025633
561.002	1.22324	0.035233	0.025778
561.202	1.22275	0.035051	0.025634
561.402	1.22281	0.034775	0.026037
561.602	1.22289	0.034432	0.025413
561.802	1.22229	0.034195	0.024946
562.002	1.22243	0.034357	0.024223
562.202	1.22152	0.034523	0.024158
562.402	1.22136	0.03516	0.024286
562.602	1.22111	0.035221	0.023821
562.802	1.22045	0.036025	0.02332
563.002	1.22037	0.03683	0.023762
563.202	1.22026	0.037072	0.024138
563.402	1.22032	0.037509	0.023675
563.602	1.21939	0.037166	0.024077
563.802	1.21881	0.037124	0.024977
564.002	1.21854	0.037014	0.025268
564.202	1.21822	0.037226	0.0254
564.402	1.21835	0.036832	0.025262
564.602	1.21812	0.036819	0.025601
564.802	1.21789	0.036995	0.025365
565.002	1.21779	0.037058	0.025701
565.202	1.21748	0.036505	0.025422
565.402	1.21783	0.035843	0.025373
565.602	1.21822	0.035574	0.024427
565.802	1.21827	0.036194	0.024184
566.002	1.2191	0.036365	0.023778
566.202	1.21884	0.036683	0.02369
566.402	1.21883	0.037318	0.023514
566.602	1.21861	0.036892	0.023397
566.802	1.21842	0.037546	0.023821
567.002	1.21842	0.038236	0.023416
567.202	1.21789	0.038128	0.023389
567.402	1.21779	0.038304	0.023664
567.602	1.21688	0.038455	0.02385
567.802	1.21685	0.038588	0.023551
568.002	1.21645	0.038937	0.023394
568.202	1.21599	0.038915	0.023747
568.402	1.21601	0.038841	0.023779
568.602	1.21555	0.038578	0.024027
568.802	1.21498	0.038262	0.024251
569.002	1.21424	0.038162	0.02466
569.202	1.21384	0.037505	0.024334
569.402	1.21319	0.036753	0.024213
569.602	1.21305	0.036693	0.023294
569.802	1.21291	0.036362	0.023023
570.002	1.21291	0.035725	0.022788
570.202	1.21209	0.035488	0.022509
570.402	1.21199	0.035465	0.022437
570.602	1.21207	0.035174	0.021812
570.802	1.2116	0.036045	0.021413
571.002	1.21143	0.036146	0.02132
571.202	1.21148	0.036115	0.021553
571.402	1.21213	0.035799	0.021053
571.602	1.21212	0.036459	0.020337
571.802	1.21235	0.036772	0.020532
572.002	1.21226	0.037056	0.020512
572.202	1.21321	0.037493	0.021296
572.402	1.21377	0.038348	0.021772
572.602	1.21349	0.038916	0.021573
572.802	1.21328	0.038766	0.021746
573.002	1.21301	0.039041	0.021705
573.202	1.21302	0.039004	0.021775
573.402	1.21268	0.038927	0.021953
573.602	1.2126	0.038949	0.021527
573.802	1.21249	0.038633	0.022102
574.002	1.21148	0.038036	0.022324
574.202	1.21091	0.038265	0.021942
574.402	1.21039	0.038156	0.022424
574.602	1.20948	0.037471	0.022403
574.802	1.20863	0.037421	0.022888
575.002	1.20788	0.037119	0.023294
575.202	1.20748	0.037364	0.022905
575.402	1.20706	0.036682	0.022443
575.602	1.20677	0.037214	0.022723
575.802	1.2069	0.03739	0.022727
576.002	1.20656	0.037674	0.022587
576.202	1.20697	0.038456	0.023155
576.402	1.20645	0.038919	0.022757
576.602	1.20572	0.038685	0.022013
576.802	1.20581	0.038778	0.021933
577.002	1.20591	0.039379	0.02205
577.202	1.206	0.040013	0.022377
577.402	1.20569	0.039993	0.022835
577.602	1.20502	0.039984	0.02312
577.802	1.20497	0.039837	0.023228
578.002	1.20449	0.039164	0.02277
578.202	1.20448	0.039236	0.022276
578.402	1.20375	0.038628	0.022802
578.602	1.20326	0.037926	0.022315
578.802	1.20362	0.037874	0.021955
579.002	1.20337	0.037339	0.021866
579.202	1.20379	0.037166	0.021594
579.402	1.20423	0.036627	0.021068
579.602	1.20464	0.037227	0.021235
579.802	1.20501	0.037096	0.021124
580.002	1.20475	0.03714	0.021254
580.202	1.20538	0.037202	0.021173
580.402	1.20572	0.036978	0.02039
580.602	1.20608	0.037108	0.020098
580.802	1.20643	0.037954	0.020421
581.002	1.20591	0.038357	0.020926
581.202	1.20544	0.039127	0.021138
581.402	1.20487	0.039498	0.021426
581.602	1.2044	0.040906	0.021268
581.802	1.20445	0.041435	0.02039
582.002	1.20437	0.041692	0.020481
582.202	1.20407	0.042005	0.020008
582.402	1.20324	0.042195	0.020206
582.602	1.20305	0.041374	0.01977
582.802	1.20374	0.041722	0.019486
583.002	1.20341	0.041814	0.019855
583.202	1.20338	0.042266	0.019667
583.402	1.20382	0.041946	0.019773
583.602	1.20417	0.042336	0.020111
583.802	1.20447	0.041135	0.02035
584.002	1.20437	0.040412	0.020418
584.202	1.20463	0.040326	0.020174
584.402	1.20499	0.040008	0.019621
584.602	1.20449	0.039648	0.019519
584.802	1.20408	0.03961	0.020494
585.002	1.20297	0.039688	0.020389
585.202	1.20259	0.040344	0.020516
585.402	1.20209	0.040834	0.020926
585.602	1.20216	0.041722	0.020717
585.802	1.20175	0.041556	0.020787
586.002	1.20136	0.041811	0.021179
586.202	1.20077	0.041792	0.020562
586.402	1.20017	0.042033	0.020649
586.602	1.19953	0.041554	0.019935
586.802	1.19948	0.041576	0.019958
587.002	1.19909	0.04101	0.020234
587.202	1.19898	0.040849	0.019994
587.402	1.19907	0.04046	0.020188
587.602	1.1991	0.040412	0.020064
587.802	1.19866	0.039369	0.019939
588.002	1.19809	0.039532	0.019632
588.202	1.19795	0.040277	0.019416
588.402	1.19807	0.040413	0.018915
588.602	1.19773	0.039713	0.019199
588.802	1.19769	0.040163	0.019909
589.002	1.19698	0.041044	0.019893
589.202	1.19711	0.041237	0.020029
589.402	1.19664	0.041286	0.020582
589.602	1.19651	0.041579	0.020444
589.802	1.19602	0.041807	0.020756
590.002	1.19558	0.04288	0.020254
590.202	1.19515	0.0429	0.020126
590.402	1.19522	0.042145	0.020218
590.602	1.195	0.041124	0.019509
590.802	1.19534	0.040587	0.019813
591.002	1.19566	0.040338	0.019527
591.202	1.19558	0.040408	0.018941
591.402	1.19524	0.040066	0.018683
591.602	1.19518	0.039711	0.018178
591.802	1.19473	0.039342	0.017734
592.002	1.1943	0.039473	0.017907
592.202	1.19437	0.039529	0.017842
592.402	1.19475	0.038722	0.017934
592.602	1.1949	0.037989	0.018522
592.802	1.19487	0.038516	0.018146
593.002	1.19421	0.038718	0.018146
593.202	1.19401	0.037841	0.01825
593.402	1.19347	0.03838	0.019214
593.602	1.19319	0.038993	0.019271
593.802	1.19291	0.039488	0.019306
594.002	1.1927	0.040938	0.019845
594.202	1.19296	0.041138	0.020524
594.402	1.19365	0.041108	0.02001
594.602	1.19351	0.041516	0.01962
594.802	1.19377	0.04238	0.019195
595.002	1.19392	0.04217	0.018682
595.202	1.19376	0.042619	0.018533
595.402	1.19324	0.042886	0.018702
595.602	1.19347	0.042989	0.018318
595.802	1.19312	0.043123	0.018139
596.002	1.19311	0.043097	0.018153
596.202	1.19313	0.04347	0.018115
596.402	1.19306	0.043072	0.018131
596.602	1.19306	0.042744	0.017653
596.802	1.19272	0.042784	0.01767
597.002	1.19196	0.04221	0.018046
597.202	1.19208	0.041859	0.018737
597.402	1.1915	0.04205	0.018989
597.602	1.19079	0.04204	0.019368
597.802	1.19053	0.04171	0.019479
598.002	1.19012	0.04227	0.020653
598.202	1.19005	0.042166	0.020654
598.402	1.19035	0.042161	0.020353
598.602	1.19001	0.041843	0.020983
598.802	1.18989	0.042171	0.021154
599.002	1.18927	0.041978	0.021464
599.202	1.18923	0.042821	0.022044
599.402	1.18906	0.043105	0.021632
599.602	1.18913	0.043309	0.020994
599.802	1.1886	0.043459	0.020348
600.002	1.18853	0.043534	0.019953
600.202	1.18824	0.043941	0.019866
600.402	1.1881	0.043519	0.020054
600.602	1.18829	0.043216	0.019662
600.802	1.18767	0.0434	0.01918
601.002	1.18737	0.043176	0.018813
601.202	1.18765	0.043525	0.018563
601.402	1.1884	0.043463	0.018139
601.602	1.18906	0.042914	0.01823
601.802	1.18928	0.042611	0.018362
602.002	1.18929	0.04236	0.019017
602.202	1.18954	0.042454	0.018747
602.402	1.18972	0.04261	0.01851
602.602	1.18911	0.042066	0.01872
602.802	1.18849	0.042474	0.018783
603.002	1.18838	0.043035	0.018882
603.202	1.18873	0.043092	0.01909
603.402	1.18805	0.043304	0.019173
603.602	1.18783	0.042703	0.019347
603.802	1.18706	0.043018	0.019458
604.002	1.18674	0.043873	0.01987
604.202	1.1861	0.044431	0.020587
604.402	1.18605	0.04478	0.020707
604.602	1.18582	0.044546	0.020247
604.802	1.18521	0.044914	0.020246
605.002	1.18576	0.043893	0.020422
605.202	1.18652	0.043979	0.01996
605.402	1.18752	0.04398	0.019931
605.602	1.18746	0.042967	0.019934
605.802	1.18642	0.042729	0.019707
606.002	1.18644	0.04229	0.019293
606.202	1.18626	0.042461	0.018886
606.402	1.18538	0.041876	0.01858
606.602	1.18455	0.041373	0.018972
606.802	1.18462	0.041929	0.019122
607.002	1.1842	0.042287	0.019284
607.202	1.18401	0.041668	0.01959
607.402	1.18334	0.042071	0.020067
607.602	1.18357	0.042313	0.019812
607.802	1.18369	0.043316	0.020072
608.002	1.18372	0.043998	0.020532
608.202	1.18329	0.043818	0.020659
608.402	1.18292	0.043828	0.020228
608.602	1.18251	0.043456	0.020414
608.802	1.18188	0.0435	0.020177
609.002	1.18208	0.042868	0.019503
609.202	1.18166	0.043637	0.019086
609.402	1.18173	0.043226	0.018721
609.602	1.18144	0.042775	0.018545
609.802	1.18131	0.043074	0.018377
610.002	1.18209	0.043134	0.018241
610.202	1.182	0.042824	0.018371
610.402	1.18182	0.042994	0.018375
610.602	1.18198	0.043209	0.018549
610.802	1.18246	0.043756	0.018375
611.002	1.1824	0.043992	0.018482
611.202	1.18313	0.043528	0.01874
611.402	1.18341	0.044344	0.0184
611.602	1.18366	0.044048	0.018154
611.802	1.18436	0.043711	0.018845
612.002	1.18312	0.044148	0.019194
612.202	1.18227	0.044009	0.019068
612.402	1.18159	0.044108	0.018768
612.602	1.1814	0.043776	0.01884
612.802	1.18069	0.043661	0.0185
613.002	1.18042	0.043622	0.018095
613.202	1.18001	0.043181	0.01773
613.402	1.1801	0.043168	0.017232
613.602	1.18009	0.043575	0.017036
613.802	1.18018	0.043755	0.017061
614.002	1.17969	0.043992	0.016811
614.202	1.17928	0.044071	0.016996
614.402	1.17919	0.044964	0.01737
614.602	1.17856	0.044814	0.017539
614.802	1.17804	0.045198	0.017737
615.002	1.17799	0.04506	0.017563
615.202	1.17763	0.044314	0.017841
615.402	1.17744	0.044798	0.017604
615.602	1.17724	0.04384	0.018396
615.802	1.17752	0.043441	0.019435
616.002	1.1771	0.043399	0.019005
616.202	1.17719	0.042987	0.019368
616.402	1.1773	0.04233	0.019301
616.602	1.17766	0.042037	0.019201
616.802	1.17776	0.04234	0.018589
617.002	1.17749	0.042125	0.018245
617.202	1.17719	0.042103	0.017813
617.402	1.17719	0.042803	0.017781
617.602	1.17702	0.043586	0.017161
617.802	1.17684	0.043943	0.017169
618.002	1.17645	0.044439	0.017362
618.202	1.1767	0.044419	0.017547
618.402	1.17666	0.045378	0.017692
618.602	1.17617	0.045302	0.017204
618.802	1.17539	0.045839	0.017186
619.002	1.17507	0.045232	0.017058
619.202	1.17488	0.044614	0.017264
619.402	1.17513	0.044896	0.016621
[truncated: 1,002 more rows]

## Sheet: Figure 2i
	WEEV CBA87 VLP								CHIKV VLP
	PCDH10				MXRA8				PCDH10				MXRA8
	membr.		cyto.		membr.		cyto.		membr.		cyto.		membr.		cyto.
Number of VLPs per cell	4˚C	37˚C	4˚C	37˚C	4˚C	37˚C	4˚C	37˚C	4˚C	37˚C	4˚C	37˚C	4˚C	37˚C	4˚C	37˚C
	42	77	7	5	0	0	0	0	0	0	0	0	0	1	0	0
	40	36	8	6	0	0	0	0	0	0	0	0	0	2	0	0
	118	5	3	8	0	0	0	0	0	0	0	0	0	0	0	0
	3	108	0	17	0	0	0	0	0	2	0	0	0	4	1	0
	11	12	34	2	0	0	0	0	0	0	0	0	0	0	0	1
	96	48	2	0	0	0	0	0	0	0	0	0	0	0	0	1
	103	108	9	21	0	0	0	0	0	0	0	0	0	0	0	0
	23	9	13	1	0	0	0	0	0	0	0	0	0	0	0	6
	119	101	13	5	0	0	0	0	0	0	0	0	0	0	0	1
	25	75	0	17	0	0	0	0	0	0	0	0	0	0	0	5
	13	86	7	31	0	0	0	0	0	0	0	0	0	25	0	0
	50	188	0	33	0	0	0	0	0	0	0	0	1	0	0	4
	65	145	2	64	0	0	0	0	0	0	0	0	0	1	0	23
	11	125	0	43	2	0	0	0	0	0	0	0	0	0	0	7
	37	70	1	22	0	0	0	0	0	0	0	0	0	0	0	5
	104	204	36	85	0	0	0	0	0	0	0	0	0	3	0	4
	102	239	36	84	0	0	0	0	0	0	0	0	1	6	0	0
	175	84	4	52	0	0	0	0	0	0	0	0	1	1	0	21
	1	100	5	13	0	0	0	0	0	0	0	0	0	3	0	10
	5	63	5	1	0	0	0	0	0	0	0	0	1	0	0	8
	40	8	0	0	0	0	0	2	0	0	0	0	0	1	0	0
	22	102	35	7	0	0	0	0	0	2	0	0	0	4	0	0
	12	94	13	20	0	0	0	0	0	0	0	0	1	0	0	0
	192	88	1	5	2	1	0	0	0	1	0	0	0	0	0	17
	21	116	0	27	0	0	0	0	0	0	0	0	0	0	0	0
	103	70	67	9	0	0	0	0	0	0	0	0	0	0	0	0
	18	27	4	35	0	0	0	0	0	0	0	0	0	9	0	25
	110	63	0	29	1	0	0	0	0	0	0	0	0	3	0	36
	35	21	5	4	0	0	0	0	0	0	0	0	0	0	0	44
	11	169	36	8	0	0	0	0	0	0	0	0	0	0	0	0
	57	79	6	6	0	0	0	0	0	0	0	0	0	0	0	0
	0	112	0	4	0	0	0	0	0	0	0	0	0	2	0	0
	50	38	10	12	0	0	0	0	0	0	0	0	0	0	0	0
	45	68	7	44	0	0	0	0	0	0	0	0	0	0	0	0
	121	140	3	19	0	0	0	0	0	0	0	0	0	0	0	1
	39	24	26	15	0	0	0	0	0	0	0	0	0	0	0	0
	65	161	13	13	0	0	0	0	0	0	0	0	0	0	0	0
	82	130	0	48	0	0	0	0	0	0	0	0	0	0	0	0
	92	253	7	55	0	0	0	0	0	0	0	0	0	1	0	0
	119	152	14	50	0	0	0	0	0	0	0	0	0	1	0	16
	109	91	52	72	0	0	0	0	0	0	0	0	0	0	0	0
	45	264	37	10	0	0	0	0	0	0	0	0	1	2	0	0
	139	89	0	8	0	0	0	0	0	0	0	0	0	4	0	25
	9	75	0	91	0	0	0	0	0	0	0	0	0	0	0	8
	19	258	32	127	0	0	0	0	0	0	0	0	0	0	0	0
	114	193	14	47	0	0	0	0	2	0	0	0	0	0	0	4
	147	419	14	113	0	0	0	0	0	0	0	0	0	0	0	19
	233	2	55	2	0	0	0	0	0	0	0	0	0	2	0	0
	146	1	72	0	0	0	0	0	0	0	0	0	0	4	0	2
	77	19	11	0	0	0	0	0	0	0	0	0	0	1	0	52
	17	7	28	1	7	0	0	0	0	0	0	0	0	0	0	0
	155	26	4	3	0	0	0	0	0	0	0	0	0	0	0	0
	1	6	0	2	0	0	0	0	0	0	0	0	1	0	0	13
	66	3	15	0	0	0	0	0	0	0	0	0	0	3	0	0
	30	1	9	2	0	0	0	0	0	0	0	0	1	5	0	3
	52	50	15	9	0	0	1	0	0	0	0	0	0	2	0	8
	56	37	0	7	0	0	0	0	0	0	0	0	0	0	0	1
	34	20	18	0	0	0	0	0	0	0	0	0	0	0	0	26
	21	81	0	5	0	0	0	0	0	0	0	0	0	0	0	0
	29	28	14	13	0	0	0	0	0	0	0	0	0	2	0	0
	53	48	8	3	0	0	0	0	0	0	0	0	5	0	0	14
	22	90	17	11	0	0	0	0	0	0	0	0	0	2	0	0
	30	27	1	43	0	0	0	0	0	0	0	0	0	0	0	4
	76	66	3	26	0	0	0	0	2	0	0	0	0	6	0	9
	102	73	10	13	0	0	0	0	0	0	0	0	2	10	0	10
	8	73	1	11	0	0	0	0	0	0	0	0	0	1	0	22
	55	19	12	27	0	0	0	0	0	0	0	0	0	5	0	0
	2	24	9	7	0	0	0	0	0	0	0	0	0	0	0	1
	98	27	1	4	0	0	0	0	0	0	0	0	0	3	0	7
	63	80	22	20	0	1	0	0	0	0	0	0	0	0	0	0
	117	120	0	13	0	0	0	0	0	0	0	0	0	1	0	0
	103	118	26	11	0	0	0	0	0	0	0	0	0	0	0	2
	71	133	41	24	0	0	0	0	0	0	0	0	0	0	0	0
	11	150	14	4	0	0	0	0	0	0	0	0	0	0	0	13
	46	131	2	21	0	0	0	0	0	0	0	0	0	0	0	15
	3	36	0	16	0	0	0	0	0	2	0	0	1	2	0	2
	7	43	1	8	0	0	0	0	0	0	0	0	0	4	0	1
	0	22	0	5	0	0	0	0	0	0	0	0	0	2	0	2
	36	133	2	3	0	0	0	0	0	0	0	0	0	0	0	2
	73	14	1	13	0	0	0	0	0	0	0	0	0	0	0	13
	11	43	1	1	0	0	0	0	0	0	0	0	0	12	0	16
	7	30	4	1	0	0	0	0	0	0	0	0	0	1	0	9
	24	16	21	3	0	2	0	0	0	0	0	0	0	0	0	0
	48	0	3	6	0	0	0	0	0	0	0	0	0	0	0	1
	110	9	17	0	0	0	0	0	0	0	0	0	0	0	0	0
	41	107	1	43	0	0	0	0	0	0	0	0	0	0	0	4
	48	50	16	0	0	0	0	0	0	0	0	0	0	0	0	0
	36	9	6	5	0	0	0	0	0	0	0	0	0	3	0	0
	126	16	3	119	0	0	0	0	0	0	0	0	0	0	0	0
	47	51	3	2	2	0	0	0	0	0	0	0	0	0	0	0
	0	137	5	19	0	0	0	0	0	0	0	0	0	1	0	7
	39	29	0	2	0	0	0	0	0	1	0	0	0	1	0	0
	27	92	5	6	0	0	0	0	0	0	0	0	0	0	0	1
	8	124	7	10	2	0	0	0	0	0	0	0	0	1	0	1
	48	107	0	117	0	0	0	0	0	0	0	0	0	1	0	0
	43	88	7	69	0	1	0	0	0	1	0	0	1	0	0	8
	12	127	0	129	0	0	0	0	0	0	0	0	0	0	0	0
	101	312	10	78	0	0	0	0	0	0	0	0	0	0	0	3
	0	137	8	33	0	0	0	0	0	0	0	0	0	1	0	2
	206	57	63	226	0	0	0	0	0	0	0	0	0	0	0	1
	228	106	23	31	0	0	0	0	0	0	0	0	0	0	0	13
	54	107	1	63	0	0	0	0	0	0	0	0	0	0	0	0
	3	161	0	72	0	0	0	0	0	0	0	0	0	0	0	16
	12	0	3	0	0	0	0	0	0	0	0	0	0	0	0	1
	14	0	0	0	0	0	0	0	0	0	0	0	0	0	0	0
	0	9	0	1	0	0	0	0	0	0	0	0	0	0	0	0
	24	3	1	7	0	0	0	0	0	0	0	0	1	0	0	11
	15	38	1	12	0	0	0	0	0	0	0	0	0	0	0	0
	7	21	4	1	0	0	0	1	0	0	0	0	0	0	0	5
	38	37	5	13	1	0	0	0	0	0	0	0	0	5	0	0
	66	15	5	0	0	0	0	0	0	0	0	0	3	0	0	0
	31	50	27	15	0	0	0	0	0	0	0	0	0	0	0	12
	33	52	6	37	0	0	0	0	0	0	0	0	1	0	0	5
	60	111	14	13	0	0	0	0	0	0	0	0	0	2	0	8
	68	26	14	14	0	0	0	0	0	0	0	0	0	5	0	3
	33	37	25	7	0	0	0	0	0	0	0	0	0	1	0	0
	128	84	19	59	0	0	0	0	0	0	0	0	0	0	0	29
	44	52	14	14	0	0	0	0	0	0	0	0	0	0	0	0
	68	67	6	20	0	0	0	0	0	0	0	0	0	0	0	0
	130	111	6	18	0	0	0	0	0	0	0	0	1	0	0	9
	9	89	35	7	3	0	0	0	0	0	0	0	0	0	0	2
	74	71	8	28	0	0	0	0	0	0	0	0	0	0	0	2
	85	43	6	25	0	0	0	0	0	0	0	0	0	1	0	15
	169	100	21	12	0	0	0	0	0	0	0	0	0	7	0	13
	47	53	6	8	0	0	0	0	0	0	0	0	0	3	0	1
	121	35	47	28	0	0	0	0	0	0	0	0	0	0	0	0
	30	55	20	3	0	0	0	0	0	0	0	0	0	1	0	14
	6	23	1	13	0	0	0	0	0	0	0	0	0	18	0	4
	84	58	37	12	0	0	0	0	0	0	0	0	0	3	0	6
	119	39	27	4	1	0	0	0	0	0	0	0	0	14	0	0
	42	8	6	13	0	0	0	0	0	0	0	0	0	0	0	7
	56	126	32	23	1	1	2	1	0	0	0	0	0	0	0	0
	22	77	26	14	0	0	0	0	0	0	0	0	1	0	0	3
	108	116	7	9	3	0	3	0	0	0	0	0	0	0	0	1
	55	49	14	14	0	0	0	0	0	0	0	0	0	0	0	16
	15	48	3	13	8	0	2	0	0	0	0	0	0	6	0	2
	33	38	13	12	13	0	0	0	0	0	0	0	0	1	0	20
	13	16	5	37	0	0	0	0	0	0	0	0	0	4	0	14
	22	82	2	63	0	0	0	0	0	0	0	0	0	2	0	0
	2	60	1	16	1	0	0	0	0	0	0	0	0	0	0	0
	121	77	1	13	4	0	0	0	0	0	0	0	0	1	0	7
	115	49	1	22	0	0	0	0	0	0	0	0	1	0	0	0
	8	56	10	24	0	3	0	0	0	0	0	0	0	1	1	3
	28	63	8	7	0	0	0	0	0	0	0	0	0	1	1	0
	22	118	0	19	0	0	0	0	0	0	0	0	0	0	0	0
	42	86	6	22	0	0	0	0	0	0	0	0	1	0	0	0
	8	111	18	31	0	0	0	0	0	0	0	0	0	0	0	0
	54	98	0	22	6	0	0	0	0	0	0	0	0	0	0	0
	68	75	13	15	0	0	0	0	0	0	0	0	0	0	0	0
	30	159	7	63	0	0	2	0	0	0	0	0	0	0	0	0
	55	100	0	26	0	0	0	0	0	0	0	0	0	0	0	0
	168	194	13	26	0	0	0	2	0	0	0	0	0	0	0	0
	5	164	30	27	0	2	1	0		0		0	0	0	0	0
	10	69	3	35	2	0	2	0		0		0	0	0	0	10
	18	207	28	101	2	0	0	0		0		0	0	0	0	0
	127	216	5	35	1	0	0	0		0		0	0	0	0	0
	74	102	21	24	0	0	1	0		0		0	0	0	0	0
	38	55	1	2	5	0	1	0		0		0	0	0	0	0
	92	89	49	4	0	1	0	0		0		0	0	0	0	5
	85	150	11	35	0		0			0		0	0	0	0	0
	208	27	39	10	0		0			0		0	0	0	0	9
	65	64	13	24	0		1			0		0	0	1	0	1
	25	178	1	18	0		0			0		0	0	0	0	13
	38	207	6	66	0		0			0		0	0	0	0	1
	19	91	0	48	0		0			0		0	0	1	0	2
	12	93	0	39	0		0			0		0	0	1	0	2
	4	84	6	107	1		0			0		0	0	1	0	14
	28	171	0	33	0		0			0		0	0	3	0	8
	19	155	9	45	0		0			0		0	0	2	0	0
	3	100	0	6	0		0			0		0	0	0	0	7
	99	205	14	44	1		0						0	3	1	0
	83	214	9	43	0		0						0	1	0	18
	88	210	1	43	0		3						0	0	0	13
	139	34	8	9	3		0						0	0	0	1
	42	135	9	13	2		0						0	0	0	1
	57	191	3	34	1		2						2	1	0	0
	26	138	4	44	1		0						0	0	0	0
	120	194	11	52	0		2						0	1	0	23
	90	196	16	66	1		0						0	1	0	4
	101	228	15	55	1		0						0	0	0	0
	129		11		1		3						0	7	0	0
	104		21		0		0						0	0	0	2
	150		1		0		0						0	0	0	1
	18		19		1		1						0	4	0	3
	24		1										0	1	0	16
	48		6											1		2
	115		29											2		0
	20		1											2		11
	1		0											0		0
	26		1											0		5
	50		0											1		19
	27		7											1		8
	2		5											0		19
	12		5											4		5
	44		1											0		7
	69		3											4		3
	20		0											1		19
	33		1											1		11
	57		7											3		26
	44		27											0		1
	104		5											0		10
	101		4											0		3
	139		10
	91		4
	72		9
	2		22
	178		21
	124		7
	73		14
	132		8
	57		8
	72		2
	19		1
	19		0
	12		2
	54		4
	40		5
	114		2
	196		30
	19		10
