# Supplementary material for: Shifts in receptors during submergence of an encephalitic arbovirus
Source: Nature. 2024 Jul 24;632(8025):614–21. doi: 10.1038/s41586-024-07740-2 (PMC11324528; doi:10.1038/s41586-024-07740-2)
Supplement: Supplementary file 7 — Source Data Fig. 3 [file 41586_2024_7740_MOESM7_ESM.xlsx]

## Sheet: Figure 3b
	GFP-positive cells (%)
	MXRA8							VLDLR							ApoER2							PCDH10
California	0.628095	0.636508	0.725211	0.604073	0.782149	0.548584	0.769698	83.6679	74.2313	74.2502	97.187	96.0712	68.0791	76.4299	88.7773	88.7155	89.827	94.703	89.8896	71.733	72.0816	97.0944	97.7389	94.9498	98.0709	99.2965	97.9381	97.5728
Fleming	0.423729	0.38866	0.696864	0.594595	0.373552	0.710963	0.710015	99.2046	98.5218	98.8448	80.9265	80.0048	67.6395	80.0642	95.8443	98.0333	99.3321	94.6772	98.8296	89.7481	78.9304	99.3643	95.2019	97.7442	77.0413	77.373	71.71	52.3854
McMillan	0.455487	0.557769	0.799606	0.553125	0.507411	0.387222	0.288485	77.2069	54.1687	53.3448	67.0585	50.3431	67.6343	71.7892	12.6115	22.9597	12.5868	23.1527	27.1102	34.8138	30.3429	90.9371	87.0946	87.7276	66.3291	73.3215	84.7758	84.1296
BFS932	0.514487	0.035214	0.791575	0.030045	0.006708	0	0.008106	0.493801	0.503778	0.266571	0.251759	0.229177	0.159276	1.34272	0.041261	0.050287	0.026876	0.022302	0.010355	0	0.020126	98.7601	98.2548	89.7334	88.3416	86.402	82.1552	81.931
BFS2005	0.020432	0.867089	0.762813	0.022962	0.009092	0.045106	0	0.578396	0.646927	0.130935	0.182831	0.163354	0.155597	0.682198	0.01705	0.034438	0.07563	0.019552	0	0	0	97.8946	98.5499	88.7464	87.4508	87.0609	80.1795	82.005
Montana-64	1.18635	0.041511	1.47594	0	0.007803	0.028006	0	0.609049	0.485191	0.240695	0.277913	0.205863	1.36336	0.269542	0.043335	0.080433	0.014867	0.009568	0.009933	0.038037	0.008697	96.5703	97.7351	88.022	87.5791	83.9533	75.8394	79.7043
71V1658	0.032971	1.97382	0.548372	0.007508	0	0.00782	0.007628	0.346514	0.531672	0.214518	0.174299	0.856248	0.570968	0.607995	0.056617	0.065891	0.097831	0.018451	0	0.016752	0.037615	97.4528	96.655	85.4315	86.7751	88.3472	77.1506	82.8935
85-452NM	1.66491	0.061181	1.56939	0.01562	0.030148	0.025916	0.021547	0.704081	0.620001	1.16788	0.25698	0.216468	0.220994	2.68717	0.082624	0.045572	0.036306	0.107984	0.023288	0.00753	0.013556	97.9973	95.8274	84.0358	86.8438	84.1053	77.9767	85.9362
PV012357A	0	0.00868	0	0.051706	0.038087	0.03973	0.042558	0.47122	0.467392	0.061544	0.146711	0.067774	0.244627	0.211886	0.009245	0	0.028011	0.22415	0.210526	0.144487	0.202713	93.1803	88.3435	77.5655	78.5978	75.0543	68.9367	67.3995
R02PV003422B	0.544465	0.266768	0.389051	0.050264	0.008458	0.064809	0.006918	0.953303	0.753012	0.748679	0.209083	0.418753	0.322715	0.181253	0.595971	0.66229	0.332435	0.014051	0	0.02766	0.02114	0.471792	0.21411	0.438407	0.006687	0.038853	0.018734	0.01392
Imperial181	0.033148	0	0.006607	0.05313	0.028294	0.066318	0.013629	0.376054	0.485514	0.106189	0.128888	0.158395	0.228964	1.71317	0.007789	0	0.009308	0.201631	0.230238	0.169189	0.197675	0.03314	0.049088	0.019203	0	0.009907	0.024624	0.029092
CHIKV	64.6725	65.6439	64.7097	66.7834	64.1364	63.5658	62.9877	1.17386	0.793772	0.595598	0.456948	0.43459	1.18702	1.31808	0.100073	0.404505	0.110054	0.505522	0.294296	1.67785	2.48836	0.114914	0.097924	0.140239	0.078841	0.062117	0.869149	1.21212

## Sheet: Figure 3c
	Log PFU/ml
McMillan
Hours Post-Infection	Empty Vector						MXRA8						VLDLR						ApoER2						PCDH10
0	0.39794	0.39794	0.39794	0.39794	0.39794	0.39794	0.39794	0.39794	0.39794	0.69897	0.39794	0.69897	0.69897	1	0.39794	0.69897	0.39794	1	0.39794	0.39794	0.39794	0.39794	0.39794	0.39794	2.87506	2.54407	2.77815	2.60206	2.95424	3.36173
6	0.69897	0.69897	0.69897	0.69897	0.69897	0.69897	0.69897	0.69897	0.39794	0.69897	0.69897	0.69897	0.69897	0.39794	0.69897	0.69897	0.39794	1	1	0.69897	0.39794	0.69897	0.39794	0.69897	1.74036	1.69897	1.65321	3.17609	3.02119	3.20412
12	0.69897	0.39794	0.39794	1	0.69897	0.69897	0.69897	0.39794	0.39794	0.69897	0.69897	1.65321	1.77815	1.39794	1.30103	2.20412	2.04139	2.17609	2.02119	1.81291	2.02119	2.11394	2.13033	2.24304	3.39794	3.49136	3.39794	3.95424	4.11394	3.92942
24	0.39794	1.39794	0.39794	1.30103	1.74036	1.39794	0.39794	1.30103	0.39794	0.69897	1	0.39794	2.62839	2.30103	2.60746	3.35218	3.35218	3.47712	2.53148	2.19033	2.46982	2.90309	2.92942	2.55023	4.47712	4.42325	4.38917	5.02119	5.21748	5.13033
48	1.17609	0.39794	0.39794	1.47712	1.60206	1	0.39794	0.39794	1	0.39794	1.65321	1.54407	4.09691	3.69897	4.11394	4.62839	4.43933	4.36173	4.04139	3.90309	4.09691	4.0607	4.13033	4.57978	6.16137	5.92942	6.04139	6.17609	6.21748	6.21748
	Log PFU/ml
Fleming
Hours Post-Infection	Empty Vector						MXRA8						VLDLR						ApoER2						PCDH10
0	0.39794	0.69897	0.39794	0.39794	0.39794	0.69897	0.39794	0.69897	1.39794	0.39794	0.39794	0.39794	0.39794	0.39794	0.39794	0.39794	0.39794	0.39794	0.39794	0.39794	0.39794	0.69897	0.39794	0.39794	1.60206	0.39794	1.30103	1.74036	1.47712	1.87506
6	0.39794	0.39794	0.39794	0.69897	0.69897	0.39794	0.69897	0.39794	0.69897	1.17609	0.39794	1	0.39794	0.39794	0.39794	0.39794	0.69897	0.69897	0.39794	0.39794	0.39794	0.39794	0.39794	0.39794	1.47712	1.47712	1.74036	1.69897	1.87506	1.69897
12	0.39794	0.69897	0.69897	0.69897	0.39794	0.39794	1.47712	1.17609	0.69897	1	0.69897	0.69897	1.60206	1.69897	1.54407	1.87506	1.77815	1.97772	2.29003	2.23045	2.51851	2.27875	2	2.13033	2.24304	2.32222	2.20412	1.97772	2.65321	2.54407
24	1.92942	1	1	2.02119	2.47712	1.54407	2.11394	1.92942	2.17609	1.97772	2.87506	1.92942	2.87506	2.97772	3	3.07918	3.0607	3.29003	3.87506	3.49831	3.45484	4.07918	4	4.17609	3.90309	4.02119	3.95424	4.0607	4.09691	3.95424
48	2.97772	1.92942	2.40654	2.74036	2.25527	2.25527	3.09691	2.74036	3.14613	2.90309	2.97772	2.8451	5.09691	5.16137	5.24304	5.17609	5.36173	5.0607	6.11394	6.09691	6.04139	6.26717	6.11394	6.40654	6.8451	6.47712	6.69897	6.65321	6.60206	7.02119
