# Supplementary material for: Shifts in receptors during submergence of an encephalitic arbovirus
Source: Nature. 2024 Jul 24;632(8025):614–21. doi: 10.1038/s41586-024-07740-2 (PMC11324528; doi:10.1038/s41586-024-07740-2)
Supplement: Supplementary file 8 — Source Data Fig. 4 [file 41586_2024_7740_MOESM8_ESM.xlsx]

## Sheet: Figure 4b
WEEV 71V (Group B2)
	Relative infection (%)
	pcdh10+/+								pcdh10-/-
mock	126.362	131.119	63.8312	78.6875	98.3838	125.608	93.0736	82.9342	2.89179	2.07679	2.45925	1.4965	1.20417	1.77494
Tf	118.822	98.8667	81.7037	84.8254	103.024	109.447	85.499	74.4119	2.38618	3.34628	3.28734	1.32798	1.27572	2.47658
RAP	118.871	123.698	79.7226	72.6778	117.042	135.415	78.1187	69.2455	1.32613	2.9589	2.41383	1.30586	1.70876	1.37894
WEEV McMillan (Group A)
	Relative infection (%)
	pcdh10+/+								pcdh10-/-
mock	112.104	107.248	104.151	76.4975	114.193	115.135	99.4808	71.1909	61.1549	56.5678	65.1835	50.8529	57.2392	65.6481
Tf	120.674	112.838	102.609	88.4829	127.002	117.553	87.1273	83.7406	70.8977	55.9563	66.8161	49.0086	60.1092	64.1572
RAP	105.713	112.1	94.401	81.0083	111.036	108.361	69.4501	76.6094	17.1354	16.5185	26.6714	24.5304	12.4542	18.9818
SFV
	Relative infection (%)
	pcdh10+/+								pcdh10-/-
mock	110.347	104.431	99.7455	85.4762	119.824	116.155	92.1773	71.8444	103.004	89.4385	84.488	91.0042	104.022	101.759
Tf	121.081	92.6898	84.7489	93.1334	140.951	118.053	93.28	94.9865	78.0054	118.381	95.1245	97.9345	97.1342	91.4962
RAP	22.5753	21.2543	18.1539	17.4967	25.3375	20.8732	16.4817	18.7332	8.57739	11.0472	15.947	17.1125	14.6427	12.6848

## Sheet: Figure 4c
	Relative infection (%)
	VLDLR						ApoER2
MXRA8ect-Fc	105.426	105.165	89.4089	92.8329	101.354	105.813	100.529	98.503	100.968	91.8025	100.581	107.616
PCDH10EC1-Fc	13.4915	14.1015	10.5081	25.6351	26.1109	23.5138	22.4093	22.6386	19.1802	25.7693	27.4524	26.5775

## Sheet: Figure 4d
	% Neutralization
Protein Concentration (μg/ml)	MXRA8ect-Fc						PCDH10EC1-Fc
150	-3.96	-7.32	16.16	12.54	5.81	-4.28	96.65	93.29	93.29	93.27	93.27	96.64
75	-17.38	2.74	9.45	2.45	-0.92	-0.92	89.94	93.29	86.59	89.91	89.91	96.64
37.5	-14.02	-3.96	-14.02	2.45	5.81	19.27	86.59	83.23	86.59	83.18	86.54	89.91
18.75	-3.96	-14.02	9.45	-21.1	-0.92	2.45	79.88	76.52	79.88	76.45	69.72	86.54
9.375	-14.02	-20.73	-7.32	-4.28	9.17	-4.28	69.82	76.52	73.17	69.72	69.72	63
4.6875	9.45	9.45	-10.67	12.54	12.54	-4.28	46.34	73.17	56.4	59.63	59.63	49.54
2.34375	6.1	-3.96	-20.73	5.81	-0.92	-0.92	46.34	56.4	46.34	56.27	46.18	49.54
1.17188	12.8	-7.32	-14.02	-11.01	-17.74	2.45	19.51	26.22	39.63	36.09	36.09	22.63
0.585938	-7.32	-0.61	-17.38	-0.92	-0.92	15.9	2.74	19.51	26.22	25.99	22.63	12.54
0.292969	-17.38	12.8	-0.61	9.17	-14.37	12.54	6.1	12.8	22.87	25.99	5.81	12.54
0.146484	-20.73	-7.32	-0.61	-17.74	5.81	-4.28	2.74	-14.02	-7.32	19.27	-7.65	2.45
0.0732422	19.51	2.74	-7.32	2.45	9.17	9.17	-14.02	-10.67	-10.67	-4.28	-17.74	-4.28

## Sheet: Figure 4e
	% Survival
Days Post-Infection	PCDH10EC1-Fc	C1A-H12 IgG	PBS
0	100	100	100
3			90
4		60	40
5		40	10
6		20
14	100	20	10
