# Supplementary material for: Shifts in receptors during submergence of an encephalitic arbovirus
Source: Nature. 2024 Jul 24;632(8025):614–21. doi: 10.1038/s41586-024-07740-2 (PMC11324528; doi:10.1038/s41586-024-07740-2)
Supplement: Supplementary file 9 — Source Data Fig. 5 [file 41586_2024_7740_MOESM9_ESM.xlsx]

## Sheet: Figure 5a
		PCDH10 orthologs
	H. sapiens MXRA8	H. sapiens	M. musculus	E. caballus	P. domesticus	T. sirtalis
GFP-positive cells (%)	0.154969	96.5733	97.7558	88.3311	96.512	88.5263
	0.094704	96.4327	93.6865	87.8862	95.9083	87.8408
	0.18428	97.8538	98.2187	88.8748	96.9443	87.9681
	0.319854	98.722	98.9329	97.0668	98.7348	93.4882
	0.407021	98.8546	98.9734	94.8723	98.4958	96.2177
	0.428677	98.3932	99.4416	96.2694	99.0543	95.4486
	0.187116	88.8576	92.1515	68.1786	77.0447	60.3299
	0.208225	88.4226	91.0402	72.7502	77.7881	65.0036
	0.168762	92.079	88.0409	76.7799	80.9033	60.9305

## Sheet: Figure 5b
		PCDH10 orthologs
	H. sapiens MXRA8	H. sapiens	M. musculus	E. caballus	P. domesticus	T. sirtalis
GFP-positive cells (%)	0.548619	92.4442	97.1813	54.1848	97.1553	92.9372
	0.319367	85.8185	94.9603	55.1668	95.2429	92.6312
	0.340937	86.4146	94.0108	70.6251	95.508	90.5844
	0.6628	95.9778	95.1708	53.887	98.0255	88.4505
	0.276753	95.9799	97.6099	71.5533	97.7385	88.9562
	0.584735	95.9145	99.2352	58.8936	98.3945	88.0065
	0.761719	83.9548	93.206	83.0015	95.529	82.1115
	0.393338	90.8403	95.9643	85.6896	97.4085	86.6504
	0.670062	91.2238	95.2012	86.445	96.3704	88.4436

## Sheet: Figure 5c
		PCDH10 orthologs
	H. sapiens MXRA8	H. sapiens	M. musculus	E. caballus	P. domesticus	T. sirtalis
GFP-positive cells (%)	0.224485	0.849301	0.621563	0.428495	65.5123	57.7578
	0.157899	0.260417	0.557234	0.428884	74.9263	65.0783
	0.220085	0.323421	0.475308	0.331618	80.6772	70.4279
	0.268974	0.283163	0.813498	0.628787	90.6382	77.7922
	0.174194	0.256363	0.537172	0.399698	90.7906	82.3676
	0.239952	0.272586	0.464452	0.714952	92.5967	80.7941
	0.33763	0.390054	1.60868	0.588739	87.419	91.0546
	0.404725	0.311882	0.875159	0.684932	90.2823	90.0537
	0.196279	0.572269	2.41044	1.39342	89.9849	90.6911

## Sheet: Figure 5d
	GFP-positive cells (%)
	HsPCDH10									PdPCDH10									HsMXRA8									PdMXRA8
McMillan	83.8837	81.9796	85.1582	88.5645	82.983	88.5899	72.1766	89.7555	89.2334	80.5568	89.3824	95.5264	96.5632	97.0317	97.1162	97.5044	98.2575	98.1264	0.506033	0.436248	0.547602	0.304727	0.355124	0.365752	0.070713	0.112978	0.069875	77.8164	84.6004	88.5654	93.0203	93.7078	91.9701	91.8036	87.3878	91.4685
71V	68.7359	74.7957	88.2314	72.7656	70.4869	69.386	73.9367	71.4355	84.625	75.745	82.4498	95.6346	94.0573	94.1816	94.7011	99.3665	99.0277	98.4454	0.74664	0.503657	0.362503	0.023196	0.019625	0.021206	0.063216	0.047108	0.05942	61.0839	67.2151	84.7107	72.7008	70.9751	68.1246	52.0904	76.4333	71.0014
Imperial 181	0.733333	0.593652	0.568607	0.128023	0.129225	0.112705	0.580624	0.495133	0.46208	39.5144	50.8801	65.4882	79.381	87.4298	93.7161	87.0592	90.8454	86.9782	0.974077	0.798302	0.894507	0.070225	0.066294	0.165708	0.640754	1.02462	1.09014	77.1781	85.7883	90.6469	84.5453	92.0974	91.8356	90.6842	89.6238	92.7894
