# Supplementary material for: Shifts in receptors during submergence of an encephalitic arbovirus
Source: Nature. 2024 Jul 24;632(8025):614–21. doi: 10.1038/s41586-024-07740-2 (PMC11324528; doi:10.1038/s41586-024-07740-2)
Supplement: Supplementary file 10 — Source Data Extended Data Fig. 7 [file 41586_2024_7740_MOESM10_ESM.xlsx]

## Sheet: Extended Data Fig 7a
	GFP-positive cells (%)
	MXRA8							VLDLR							ApoER2							PCDH10
CBA87	0.042141	0.139741	0.05201	0.08582	0.023054	0.088389	0.038405	0.501041	0.475518	0.419229	0.759607	0.595376	0.468262	0.404115	0.236035	0.186425	0.226297	0.121086	0.088975	0.076185	0.173879	90.0423	91.9351	92.9487	83.8371	75.823	82.0456	77.7721
Y62-33	3.5402	3.57942	2.89411	8.30553	6.77237	7.44274	7.48404	75.6336	74.9282	75.5164	82.1871	82.3506	83.8303	83.5592	65.4821	60.1302	58.9093	64.6367	66.7482	63.6694	65.897	89.6961	87.1774	89.3005	81.297	78.8448	81.3175	88.0469
CU71-CPA	0.203978	0.114025	0.089182	0.030794	0.028969	0.034282	0.017123	45.0874	46.4674	50.1345	57.0887	60.0856	53.9792	58.3259	23.9685	31.1129	23.1862	27.2936	33.2788	26.5989	29.5073	63.8491	64.8422	67.4525	58.5285	66.2398	60.7339	63.0337

## Sheet: Extended Data Fig 7b
	McMillan	Imperial 181	R02PV003422B
IU/ml	696320	450560	307200
	552960	583680	307200
	363560	686080	158720
	405680	681560	256000

## Sheet: Extended Data Fig 7d
	Relative infection (%)
	Tf + α-HLA-ABC						RAP + α-PCDH10						Tf						RAP						α-HLA-ABC						α-PCDH10
McMillan (GroupA)	94.2957	106.995	98.7094	102.421	101.545	96.0342	72.8549	70.6549	73.9614	65.3111	65.0285	71.7665	98.2766	92.8092	94.1213	97.6165	97.0426	91.96	66.1471	71.3882	68.7821	66.7098	66.6975	61.8081	103.954	104.025	108.015	98.8955	102.28	100.493	109.756	110.301	109.1	97.022	104.169	102.484
71V (Group B2)	100.868	97.6261	101.506	99.5481	97.1183	103.334	119.509	110.41	113.913	101.072	107.631	90.8486	91.0761	91.5898	85.8418	93.8677	82.7343	83.0558	101.51	84.2611	100.676	95.5461	86.6197	97.879	107.371	103.787	96.6772	93.5806	104.621	87.6765	112.688	106.141	105.959	103.976	95.1312	99.5145
Imperial 181 (Group B3)	98.545	106.79	94.6652	100.708	94.3535	104.938	115.281	116.672	108.932	105.514	103.99	114.481	96.7852	85.7645	90.4861	101.504	92.3928	86.2154	104.876	100.629	104.522	107.883	96.806	97.0014	107.031	109.525	99.0415	96.3318	98.5947	103.838	100.07	108.201	104.019	112.352	109.607	105.853
SFV	99.6645	100.285	99.9719	100.776	100.403	98.8987	31.0683	28.797	28.6216	25.9851	31.503	28.6867	102.021	102.698	99.5451	91.9662	101.444	98.6054	27.5629	25.834	24.5751	23.4558	24.8107	25.8791	99.1278	100.893	101.509	79.6969	99.0666	97.3824	101.947	101.79	102.211	101.644	101.515	100.581
