# Supplementary material for: Shifts in receptors during submergence of an encephalitic arbovirus
Source: Nature. 2024 Jul 24;632(8025):614–21. doi: 10.1038/s41586-024-07740-2 (PMC11324528; doi:10.1038/s41586-024-07740-2)
Supplement: Supplementary file 11 — Source Data Extended Data Fig. 8 [file 41586_2024_7740_MOESM11_ESM.xlsx]

## Sheet: Extended Data Fig 8a
	Response (nm)
Time (s)	PCDH10EC1-Fc	VLDLRLBD-Fc	MXRA8ect-Fc
0	-0.0023721	-0.0034345	0.00210581
0.2	-0.0015376	-0.0035243	0.00185773
0.4	-0.0006403	-0.0036235	0.00166221
0.6	0.00033837	-0.0030513	0.0016994
0.8	0.00167402	-0.0032559	0.00146006
1	0.00281544	-0.0032371	0.00114033
1.2	0.00365977	-0.0034695	0.00119542
1.4	0.00467833	-0.0033545	0.00108833
1.6	0.00535199	-0.0030008	0.00091501
1.8	0.00634929	-0.0025771	0.00036744
2	0.00709433	-0.001715	0.00027617
2.2	0.00712109	-0.0010884	-0.0004839
2.4	0.00765414	0.00013903	-0.0001649
2.6	0.00801089	0.00054119	7.61e-05
2.8	0.00876342	0.00152943	0.00036035
3	0.00906807	0.00266286	0.00072036
3.2	0.00916808	0.00352161	0.0013266
3.4	0.00925025	0.00420755	0.00117652
3.6	0.00914475	0.00539514	0.00051908
3.8	0.0105926	0.00588546	0.00038918
4	0.0114457	0.00662459	0.00116702
4.2	0.0125156	0.00706828	0.00010434
4.4	0.0134528	0.00806401	-0.0005894
4.6	0.014323	0.00905899	-0.000626
4.8	0.0155804	0.00910211	-0.0015393
5	0.0166989	0.00933524	-0.0023011
5.2	0.0179746	0.00974109	-0.0022288
5.4	0.0194281	0.010388	-0.0031856
5.6	0.020408	0.0108613	-0.0040884
5.8	0.0215938	0.0115264	-0.0050037
6	0.022277	0.0122781	-0.0052573
6.2	0.0224629	0.0131282	-0.0064958
6.4	0.0233421	0.0144139	-0.006407
6.6	0.0245058	0.0155198	-0.0063692
6.8	0.0251503	0.0171704	-0.0067237
7	0.0256993	0.0178885	-0.0065166
7.2	0.0268427	0.0182715	-0.0064423
7.4	0.0277878	0.0194109	-0.0059823
7.6	0.0288132	0.0201163	-0.0063258
7.8	0.0301375	0.0204375	-0.0057569
8	0.03069	0.0215939	-0.0055476
8.2	0.0319108	0.0234029	-0.0063821
8.4	0.0321897	0.0250011	-0.007042
8.6	0.0325437	0.0263011	-0.0070381
8.8	0.03366	0.027291	-0.0075323
9	0.0341849	0.0278953	-0.0077312
9.2	0.0353361	0.02965	-0.0072987
9.4	0.0362409	0.0305898	-0.0082088
9.6	0.0374545	0.0315797	-0.0084665
9.8	0.037707	0.0326282	-0.0090069
10	0.0386935	0.0336649	-0.0093663
10.2	0.0393902	0.0343441	-0.0096382
10.4	0.0407169	0.0350593	-0.0092996
10.6	0.0425246	0.0362276	-0.0090157
10.8	0.0435447	0.0372769	-0.0093971
11	0.0450583	0.0377718	-0.0095869
11.2	0.0464572	0.038315	-0.0093972
11.4	0.0470948	0.0391807	-0.0093052
11.6	0.0484065	0.0393367	-0.0096436
11.8	0.0497518	0.0401578	-0.0097561
12	0.0506265	0.0410208	-0.0103158
12.2	0.0514664	0.0421091	-0.0104476
12.4	0.0516205	0.0425093	-0.0112648
12.6	0.0525062	0.0432722	-0.0108559
12.8	0.0528532	0.0439968	-0.0106409
13	0.053095	0.044987	-0.0110243
13.2	0.0544833	0.046157	-0.0114087
13.4	0.0555486	0.0467928	-0.0115946
13.6	0.0566357	0.0481624	-0.0117784
13.8	0.056904	0.0492845	-0.0120899
14	0.058312	0.0497478	-0.011658
14.2	0.0591886	0.0507432	-0.0113941
14.4	0.0600583	0.0521406	-0.0108227
14.6	0.0608434	0.0534257	-0.01046
14.8	0.0615682	0.0551031	-0.0106547
15	0.0624791	0.0559426	-0.0107528
15.2	0.0636458	0.0571391	-0.0106255
15.4	0.0643241	0.0580797	-0.0108145
15.6	0.0660556	0.0586849	-0.0107033
15.8	0.0673837	0.0592956	-0.0109306
16	0.068431	0.0603186	-0.0110191
16.2	0.0698129	0.061246	-0.0109238
16.4	0.071	0.0615199	-0.01124
16.6	0.0724084	0.0624174	-0.0113141
16.8	0.0727602	0.0633407	-0.0116143
17	0.0736908	0.0639754	-0.0128721
17.2	0.0750066	0.0643347	-0.0130626
17.4	0.0759167	0.0652497	-0.0128669
17.6	0.076242	0.0664746	-0.013463
17.8	0.0769074	0.0671211	-0.0143651
18	0.0777548	0.0677177	-0.0148193
18.2	0.0782889	0.0688867	-0.0144976
18.4	0.0789572	0.0701	-0.0142837
18.6	0.0796281	0.0716732	-0.0144723
18.8	0.0805489	0.07302	-0.0145913
19	0.0816211	0.0737021	-0.0145804
19.2	0.0827946	0.0752019	-0.0147338
19.4	0.0838562	0.0756649	-0.0140207
19.6	0.0854425	0.0764596	-0.0137231
19.8	0.0863981	0.0774497	-0.0133344
20	0.0880172	0.0783888	-0.0129375
20.2	0.0889134	0.0789979	-0.0121531
20.4	0.0899767	0.080043	-0.0117681
20.6	0.0912827	0.0811741	-0.0123749
20.8	0.0924152	0.0816726	-0.0128897
21	0.0932874	0.0825127	-0.013139
21.2	0.0947233	0.0827211	-0.0126493
21.4	0.0953609	0.0837623	-0.0127954
21.6	0.096051	0.0846383	-0.0138303
21.8	0.0973974	0.0857099	-0.0147533
22	0.0983465	0.0864016	-0.0145584
22.2	0.0990342	0.0868321	-0.0143728
22.4	0.100248	0.0882438	-0.0150513
22.6	0.101098	0.0889001	-0.0153685
22.8	0.102023	0.0887318	-0.0160041
23	0.103697	0.0892825	-0.016174
23.2	0.105116	0.0899514	-0.0163445
23.4	0.106034	0.0902554	-0.0159697
23.6	0.107499	0.0912846	-0.0156722
23.8	0.10848	0.0917769	-0.0151481
24	0.109559	0.0926111	-0.0147335
24.2	0.110588	0.0938116	-0.0146334
24.4	0.111834	0.0948033	-0.0147717
24.6	0.113554	0.0951926	-0.0148613
24.8	0.114493	0.0961752	-0.014374
25	0.115079	0.0974275	-0.0136005
25.2	0.115978	0.0983316	-0.0134259
25.4	0.116524	0.0997064	-0.0138724
25.6	0.117167	0.101165	-0.0144391
25.8	0.117463	0.102602	-0.0148486
26	0.118238	0.103695	-0.0148437
26.2	0.118828	0.104978	-0.0152843
26.4	0.119508	0.106389	-0.0159168
26.6	0.11978	0.107112	-0.0167226
26.8	0.120904	0.107735	-0.0177082
27	0.122605	0.108884	-0.017727
27.2	0.123908	0.110146	-0.0180134
27.4	0.124547	0.111282	-0.0181308
27.6	0.126278	0.112054	-0.0177184
27.8	0.127769	0.11238	-0.0174644
28	0.129284	0.11332	-0.0177949
28.2	0.1308	0.113548	-0.0178187
28.4	0.13256	0.11416	-0.0169669
28.6	0.134033	0.114972	-0.0165048
28.8	0.13534	0.115832	-0.0160079
29	0.136925	0.116578	-0.0158609
29.2	0.13764	0.117591	-0.0163983
29.4	0.139071	0.118545	-0.0162797
29.6	0.140611	0.119902	-0.0160237
29.8	0.14061	0.120503	-0.0158052
30	0.141716	0.121193	-0.0150903
30.2	0.142265	0.122344	-0.014833
30.4	0.142771	0.122852	-0.0145382
30.6	0.143482	0.12396	-0.0146928
30.8	0.1453	0.125213	-0.0144838
31	0.145524	0.126609	-0.014415
31.2	0.146256	0.127948	-0.0145561
31.4	0.146899	0.128651	-0.0146876
31.6	0.148437	0.129745	-0.0149048
31.8	0.14959	0.130922	-0.0153279
32	0.1504	0.132089	-0.0165554
32.2	0.15159	0.133284	-0.0166784
32.4	0.153046	0.134458	-0.0167302
32.6	0.153634	0.135245	-0.0173318
32.8	0.154744	0.136788	-0.0172794
33	0.15571	0.13781	-0.0183638
33.2	0.156511	0.138779	-0.0187012
33.4	0.158159	0.139571	-0.0181575
33.6	0.159251	0.140064	-0.0184914
33.8	0.159265	0.14042	-0.0178767
34	0.160318	0.14053	-0.0171448
34.2	0.161411	0.141411	-0.0172563
34.4	0.161815	0.141964	-0.0169299
34.6	0.162643	0.143622	-0.0168299
34.8	0.163672	0.144299	-0.0169046
35	0.164319	0.144877	-0.0170171
35.2	0.165851	0.145484	-0.0167992
35.4	0.167037	0.146211	-0.0171938
35.6	0.168596	0.147016	-0.0172896
35.8	0.169969	0.147855	-0.0175861
36	0.1718	0.14917	-0.0180774
36.2	0.172858	0.15063	-0.0178972
36.4	0.174098	0.151372	-0.0176439
36.6	0.175116	0.151987	-0.0177534
36.8	0.176355	0.153403	-0.0176457
37	0.177969	0.153567	-0.0179261
37.2	0.179322	0.154548	-0.01761
37.4	0.180337	0.155422	-0.0178156
37.6	0.181516	0.156364	-0.0178939
37.8	0.182273	0.157095	-0.0170779
38	0.182597	0.157911	-0.0170715
38.2	0.183244	0.158718	-0.0178927
38.4	0.18317	0.159815	-0.0177301
38.6	0.184129	0.160428	-0.0183154
38.8	0.185437	0.160232	-0.0184734
39	0.186464	0.161133	-0.0178996
39.2	0.186522	0.161694	-0.017892
39.4	0.187526	0.162641	-0.0184754
39.6	0.188847	0.163403	-0.0186722
39.8	0.190308	0.164814	-0.0193079
40	0.191663	0.166294	-0.019934
40.2	0.192679	0.167211	-0.019841
40.4	0.194287	0.167942	-0.0192832
40.6	0.195178	0.168711	-0.0195402
40.8	0.196815	0.16978	-0.0195995
41	0.198751	0.170976	-0.0196448
41.2	0.200033	0.17216	-0.0200607
41.4	0.20148	0.173616	-0.0201005
41.6	0.202547	0.174712	-0.0194804
41.8	0.203228	0.17567	-0.0190512
42	0.203748	0.176665	-0.0191659
42.2	0.204515	0.176849	-0.0196323
42.4	0.205483	0.17803	-0.0196061
42.6	0.206471	0.17842	-0.0191587
42.8	0.206895	0.178873	-0.0184382
43	0.207339	0.180025	-0.0181167
43.2	0.207817	0.180476	-0.0182835
43.4	0.209619	0.181845	-0.0182084
43.6	0.210762	0.182529	-0.0177142
43.8	0.212223	0.183292	-0.0174621
44	0.213527	0.184272	-0.0168729
44.2	0.214602	0.18524	-0.016534
44.4	0.21567	0.185748	-0.0159119
44.6	0.216945	0.186803	-0.0161468
44.8	0.219093	0.187044	-0.0165092
45	0.220266	0.188485	-0.0168102
45.2	0.222007	0.189197	-0.0167097
45.4	0.223168	0.191201	-0.016558
45.6	0.223726	0.192153	-0.0170398
45.8	0.224619	0.193149	-0.0170468
46	0.225181	0.194039	-0.0172426
46.2	0.226151	0.194482	-0.0175889
46.4	0.227205	0.19551	-0.0177117
46.6	0.227925	0.196515	-0.0178936
46.8	0.229024	0.197305	-0.018852
47	0.230258	0.197968	-0.0188506
47.2	0.231276	0.198642	-0.0191635
47.4	0.232451	0.199635	-0.0190502
47.6	0.233008	0.199996	-0.0194008
47.8	0.233624	0.200522	-0.0195485
48	0.234576	0.20142	-0.0199288
48.2	0.235299	0.202358	-0.0204081
48.4	0.236494	0.202525	-0.0202016
48.6	0.237716	0.203423	-0.0208197
48.8	0.238713	0.203964	-0.020908
49	0.23923	0.206022	-0.0205725
49.2	0.240498	0.206321	-0.0210185
49.4	0.241079	0.207547	-0.0217855
49.6	0.241942	0.207875	-0.0221602
49.8	0.242289	0.208902	-0.0217458
50	0.243239	0.210404	-0.021969
50.2	0.244645	0.210684	-0.0223107
50.4	0.246583	0.211982	-0.0220598
50.6	0.247871	0.213047	-0.0221119
50.8	0.249043	0.213843	-0.0218391
51	0.249911	0.214849	-0.020718
51.2	0.250963	0.215902	-0.0201939
51.4	0.251736	0.217007	-0.0199976
51.6	0.252865	0.218186	-0.0199899
51.8	0.254149	0.2193	-0.0192805
52	0.255295	0.220445	-0.0191462
52.2	0.255871	0.221274	-0.0194317
52.4	0.256543	0.221628	-0.0196495
52.6	0.257179	0.222978	-0.0202787
52.8	0.258281	0.224107	-0.0206989
53	0.259009	0.224984	-0.0211909
53.2	0.260651	0.224855	-0.022249
53.4	0.262122	0.226336	-0.0223805
53.6	0.263416	0.227209	-0.0228963
53.8	0.264952	0.22909	-0.0231194
54	0.267121	0.229456	-0.0231044
54.2	0.268576	0.229285	-0.0228265
54.4	0.270231	0.229996	-0.0219843
54.6	0.270857	0.230594	-0.0216046
54.8	0.272088	0.232077	-0.020028
55	0.273029	0.232884	-0.0195093
55.2	0.274342	0.233166	-0.0195464
55.4	0.275588	0.233959	-0.0197155
55.6	0.276673	0.234544	-0.0193273
55.8	0.277787	0.235481	-0.0194026
56	0.278035	0.23619	-0.0199582
56.2	0.278994	0.236802	-0.0205964
56.4	0.279865	0.237385	-0.0209341
56.6	0.281235	0.238549	-0.0211627
56.8	0.282604	0.239094	-0.0218346
57	0.283628	0.239499	-0.0219526
57.2	0.284969	0.240926	-0.0213327
57.4	0.285462	0.24204	-0.0213699
57.6	0.287369	0.242788	-0.0214999
57.8	0.28886	0.244089	-0.0212322
58	0.289744	0.244034	-0.0211074
58.2	0.290279	0.244996	-0.0207131
58.4	0.290754	0.245326	-0.0200844
58.6	0.291549	0.246326	-0.0199442
58.8	0.292203	0.247011	-0.0190569
59	0.292939	0.247652	-0.0194632
59.2	0.293559	0.248407	-0.0200632
59.4	0.294133	0.24981	-0.0200265
59.6	0.294787	0.250875	-0.0206001
59.8	0.295991	0.251855	-0.0213498
60	0.296705	0.252915	-0.0220902
60.2	0.298192	0.253402	-0.0224364
60.4	0.299626	0.254022	-0.0230921
60.6	0.301205	0.254402	-0.0235127
60.8	0.302631	0.254714	-0.0241855
61	0.303957	0.255794	-0.0234538
61.2	0.305077	0.257631	-0.0227962
61.4	0.305932	0.258619	-0.0231801
61.6	0.308033	0.259917	-0.0226705
61.8	0.309006	0.26085	-0.022896
62	0.310026	0.261045	-0.0226033
62.2	0.311196	0.262034	-0.02133
62.4	0.311827	0.261694	-0.0205734
62.6	0.313186	0.262878	-0.0203865
62.8	0.313467	0.263551	-0.0196624
63	0.314753	0.264449	-0.0203104
63.2	0.315308	0.265437	-0.0205327
63.4	0.316785	0.266537	-0.0200476
63.6	0.317902	0.267069	-0.0207282
63.8	0.318755	0.268281	-0.0206633
64	0.319404	0.269564	-0.0209554
64.2	0.321094	0.270288	-0.0209937
64.4	0.322389	0.270761	-0.0214642
64.6	0.322998	0.270977	-0.0213431
64.8	0.323717	0.27257	-0.0206189
65	0.324696	0.274269	-0.0202214
65.2	0.325745	0.275993	-0.0199099
65.4	0.326661	0.277269	-0.0196262
65.6	0.327984	0.278459	-0.0198783
65.8	0.328916	0.279116	-0.0206447
66	0.330153	0.279762	-0.0200129
66.2	0.330883	0.280162	-0.0195573
66.4	0.331649	0.280302	-0.0196364
66.6	0.333406	0.281901	-0.0201702
66.8	0.334749	0.282609	-0.0203095
67	0.336687	0.283362	-0.020595
67.2	0.33773	0.28465	-0.0201047
67.4	0.339269	0.285302	-0.0202442
67.6	0.340075	0.286318	-0.0211211
67.8	0.340473	0.287372	-0.021434
68	0.341072	0.287662	-0.0216469
68.2	0.341763	0.288125	-0.0215894
68.4	0.34249	0.28821	-0.0219565
68.6	0.343093	0.289139	-0.0222318
68.8	0.343836	0.290104	-0.0219607
69	0.344981	0.290432	-0.0222012
69.2	0.346562	0.291359	-0.0213334
69.4	0.348261	0.292249	-0.0212946
69.6	0.34903	0.293419	-0.0219546
69.8	0.350431	0.294565	-0.0214928
70	0.351513	0.29516	-0.0209307
70.2	0.352356	0.295501	-0.020736
70.4	0.353452	0.297097	-0.0204502
70.6	0.354795	0.298528	-0.0204586
70.8	0.356385	0.300102	-0.0197568
71	0.357142	0.301106	-0.0200566
71.2	0.357727	0.302583	-0.0204509
71.4	0.358737	0.303185	-0.0201025
71.6	0.360011	0.304545	-0.020853
71.8	0.360323	0.30506	-0.0203408
72	0.361433	0.305762	-0.0199783
72.2	0.362765	0.306405	-0.0208532
72.4	0.364337	0.307265	-0.0217378
72.6	0.365457	0.307369	-0.0214917
72.8	0.366765	0.307324	-0.0212518
73	0.368625	0.307663	-0.0208942
73.2	0.370373	0.308659	-0.0200832
73.4	0.371747	0.309476	-0.0196769
73.6	0.372448	0.309858	-0.019746
73.8	0.373257	0.310275	-0.0196841
74	0.373411	0.310379	-0.0198087
74.2	0.374425	0.311522	-0.0196111
74.4	0.375037	0.31209	-0.0194682
74.6	0.375823	0.312594	-0.0190826
74.8	0.376815	0.313627	-0.0191098
75	0.37696	0.314083	-0.0199035
75.2	0.377612	0.315265	-0.0196672
75.4	0.379049	0.316062	-0.0196484
75.6	0.380067	0.316941	-0.0206639
75.8	0.380745	0.31756	-0.0208016
76	0.382328	0.318594	-0.02166
76.2	0.383826	0.319351	-0.0227488
76.4	0.38528	0.320142	-0.0222452
76.6	0.38713	0.320327	-0.0219175
76.8	0.388186	0.321448	-0.0218428
77	0.389571	0.322487	-0.0215602
77.2	0.390392	0.323485	-0.0213084
77.4	0.391789	0.323935	-0.0215271
77.6	0.392847	0.324759	-0.0218647
77.8	0.393799	0.325856	-0.0220599
78	0.394805	0.327321	-0.0218729
78.2	0.396413	0.328131	-0.0219234
78.4	0.396903	0.32875	-0.0216876
78.6	0.397863	0.33013	-0.0217127
78.8	0.39902	0.331424	-0.0225686
79	0.399371	0.332646	-0.0228578
79.2	0.400374	0.333892	-0.0228864
79.4	0.401667	0.334653	-0.0235287
79.6	0.402921	0.335377	-0.0233656
79.8	0.404215	0.336677	-0.0229526
80	0.405165	0.337499	-0.0222554
80.2	0.405877	0.338282	-0.0218634
80.4	0.407142	0.339388	-0.0212472
80.6	0.408409	0.340195	-0.0209179
80.8	0.40935	0.340512	-0.0204358
81	0.410567	0.341465	-0.0206558
81.2	0.411658	0.341935	-0.0204248
81.4	0.413031	0.342394	-0.0204518
81.6	0.414516	0.343545	-0.02063
81.8	0.415497	0.343525	-0.0207113
82	0.41682	0.3445	-0.021211
82.2	0.4177	0.345511	-0.0209909
82.4	0.417814	0.346758	-0.0212996
82.6	0.419074	0.348016	-0.0220009
82.8	0.419675	0.348824	-0.0224292
83	0.420034	0.34954	-0.0222202
83.2	0.421502	0.350495	-0.0227256
83.4	0.42305	0.351191	-0.0229789
83.6	0.424565	0.351764	-0.022344
83.8	0.425512	0.353142	-0.0216998
84	0.426301	0.353471	-0.0214948
84.2	0.427173	0.354571	-0.0216996
84.4	0.428926	0.355214	-0.0219858
84.6	0.430764	0.355622	-0.0212268
84.8	0.432202	0.356181	-0.0206484
85	0.433292	0.356899	-0.0200045
85.2	0.434717	0.35713	-0.0198599
85.4	0.436329	0.357926	-0.019582
85.6	0.437902	0.358792	-0.0199436
85.8	0.439066	0.359228	-0.0193608
86	0.439913	0.359822	-0.0195879
86.2	0.440014	0.36121	-0.0192007
86.4	0.440413	0.361908	-0.0195326
86.6	0.441742	0.363295	-0.0192837
86.8	0.44266	0.363801	-0.0192181
87	0.443985	0.364667	-0.0193969
87.2	0.445788	0.36555	-0.0200204
87.4	0.447025	0.36622	-0.0197703
87.6	0.44794	0.367257	-0.0190903
87.8	0.449283	0.368851	-0.0189032
88	0.449961	0.369448	-0.0194292
88.2	0.450571	0.370846	-0.01958
88.4	0.452355	0.371734	-0.0193256
88.6	0.453334	0.373276	-0.0191984
88.8	0.453856	0.374405	-0.0195415
89	0.455021	0.374785	-0.0194228
89.2	0.455906	0.375678	-0.0201179
89.4	0.456919	0.376546	-0.020313
89.6	0.457483	0.377186	-0.0209909
89.8	0.458535	0.377201	-0.0214195
90	0.458555	0.377565	-0.0227172
90.2	0.459659	0.378717	-0.0227609
90.4	0.460687	0.379246	-0.0232511
90.6	0.461769	0.379502	-0.0232291
90.8	0.463306	0.378886	-0.0231964
91	0.464014	0.379599	-0.0231577
91.2	0.465133	0.379591	-0.0230066
91.4	0.465594	0.380863	-0.0226677
91.6	0.466395	0.382194	-0.0224503
91.8	0.468028	0.383306	-0.0222279
92	0.468683	0.384434	-0.0224413
92.2	0.469345	0.385772	-0.0224134
92.4	0.470727	0.387043	-0.0225928
92.6	0.471361	0.387936	-0.0224387
92.8	0.472178	0.388417	-0.0219842
93	0.473355	0.389102	-0.0214398
93.2	0.473934	0.390124	-0.0218185
93.4	0.475142	0.391427	-0.0215639
93.6	0.476481	0.392704	-0.022381
93.8	0.478073	0.393237	-0.0226701
94	0.47858	0.394718	-0.0227558
94.2	0.480449	0.395747	-0.0222705
94.4	0.482136	0.396585	-0.0225636
94.6	0.483285	0.39661	-0.0218135
94.8	0.484965	0.397408	-0.0215918
95	0.485557	0.399324	-0.0218104
95.2	0.487161	0.399958	-0.0214356
95.4	0.488653	0.401799	-0.0219711
95.6	0.489876	0.402744	-0.0221632
95.8	0.491685	0.403459	-0.0218774
96	0.492136	0.403943	-0.0217445
96.2	0.492566	0.404957	-0.0219569
96.4	0.493407	0.405406	-0.0220165
96.6	0.494073	0.405815	-0.0213805
96.8	0.494691	0.405679	-0.0218424
97	0.49613	0.406458	-0.0217172
97.2	0.497186	0.407449	-0.022013
97.4	0.498372	0.408212	-0.0219196
97.6	0.499492	0.408617	-0.0223997
97.8	0.49952	0.40885	-0.021847
98	0.500282	0.409221	-0.0220919
98.2	0.501849	0.410236	-0.0226183
98.4	0.50302	0.41051	-0.0228618
98.6	0.503794	0.411126	-0.0227711
98.8	0.50488	0.412115	-0.0227485
99	0.505644	0.413415	-0.0231238
99.2	0.506859	0.41427	-0.0223181
99.4	0.508669	0.415446	-0.0227506
99.6	0.50945	0.415345	-0.0219618
99.8	0.510611	0.415956	-0.0215953
100	0.510959	0.417268	-0.0215821
100.2	0.512004	0.418504	-0.0220709
100.4	0.513255	0.419258	-0.0226467
100.6	0.514841	0.420124	-0.0227822
100.8	0.515904	0.420163	-0.0224957
101	0.517203	0.421555	-0.0221821
101.2	0.518093	0.422299	-0.0222384
101.4	0.518822	0.422667	-0.0218028
101.6	0.519496	0.423268	-0.0213507
101.8	0.519804	0.424059	-0.0212409
102	0.520919	0.424516	-0.0217931
102.2	0.521672	0.425819	-0.0215538
102.4	0.522513	0.425561	-0.0217928
102.6	0.523211	0.426307	-0.0216251
102.8	0.523749	0.427146	-0.0214403
103	0.524803	0.428939	-0.0211736
103.2	0.526193	0.429773	-0.02037
103.4	0.527904	0.430179	-0.0208867
103.6	0.528676	0.430325	-0.0206223
103.8	0.530199	0.431926	-0.0204491
104	0.531485	0.433262	-0.0204339
104.2	0.532551	0.434367	-0.0205455
104.4	0.533815	0.43499	-0.0211019
104.6	0.535268	0.435561	-0.0212498
104.8	0.536525	0.435961	-0.0209071
105	0.538426	0.43663	-0.0211119
105.2	0.539788	0.43709	-0.0203318
105.4	0.540852	0.437791	-0.0201513
105.6	0.542486	0.438723	-0.0202668
105.8	0.544292	0.439483	-0.0205922
106	0.545444	0.439982	-0.0212416
106.2	0.546816	0.440642	-0.0208289
106.4	0.547915	0.440659	-0.0211451
106.6	0.548581	0.441867	-0.0208411
106.8	0.549536	0.443218	-0.0213586
107	0.550609	0.444308	-0.0215182
107.2	0.551778	0.445064	-0.0214946
107.4	0.552859	0.446476	-0.0217175
107.6	0.553639	0.447368	-0.0212081
107.8	0.554555	0.448538	-0.020748
108	0.554885	0.449198	-0.0208232
108.2	0.554484	0.45016	-0.0207762
108.4	0.555191	0.450504	-0.0207644
108.6	0.555693	0.451725	-0.0207986
108.8	0.556302	0.452889	-0.0204371
109	0.556486	0.453741	-0.0200309
109.2	0.556222	0.454732	-0.0197723
109.4	0.556913	0.455583	-0.0204339
109.6	0.558157	0.456212	-0.0203819
109.8	0.559699	0.456799	-0.0201042
110	0.560214	0.457161	-0.0198495
110.2	0.561445	0.457679	-0.0195714
110.4	0.562252	0.458246	-0.019959
110.6	0.563979	0.459262	-0.0205627
110.8	0.565535	0.4598	-0.0207879
111	0.567135	0.460545	-0.0208849
111.2	0.568647	0.461644	-0.0211279
111.4	0.570296	0.462397	-0.0213604
111.6	0.571464	0.462706	-0.0214015
111.8	0.572864	0.463577	-0.0216566
112	0.574283	0.464121	-0.0214288
112.2	0.575376	0.464846	-0.0215191
112.4	0.577203	0.465732	-0.0217948
112.6	0.578264	0.466555	-0.0218066
112.8	0.578644	0.467375	-0.0221624
113	0.579334	0.467607	-0.0220573
113.2	0.580283	0.468063	-0.0224192
113.4	0.581501	0.468711	-0.0217155
113.6	0.583206	0.469284	-0.0212578
113.8	0.584817	0.470236	-0.0211079
114	0.585179	0.471248	-0.0210169
114.2	0.586354	0.472342	-0.0216205
114.4	0.586895	0.473877	-0.0213036
114.6	0.588146	0.474767	-0.0211759
114.8	0.588916	0.475365	-0.021476
115	0.590012	0.476264	-0.0219974
115.2	0.590773	0.476969	-0.0223731
115.4	0.591754	0.477902	-0.0222055
115.6	0.592317	0.478604	-0.0227453
115.8	0.593361	0.479597	-0.0225042
116	0.594264	0.479962	-0.0223817
116.2	0.595344	0.480284	-0.0226047
116.4	0.596232	0.480757	-0.0227457
116.6	0.597032	0.481112	-0.0227331
116.8	0.597918	0.481818	-0.0226639
117	0.599316	0.481917	-0.0217166
117.2	0.600397	0.482517	-0.0213873
117.4	0.600894	0.483737	-0.0201852
117.6	0.60229	0.484036	-0.0200606
117.8	0.603122	0.485104	-0.0197584
118	0.603437	0.485824	-0.0195325
118.2	0.604818	0.486389	-0.0196863
118.4	0.605794	0.487765	-0.0194101
118.6	0.607232	0.487851	-0.0203064
118.8	0.608257	0.488669	-0.0208771
119	0.609437	0.489737	-0.0211143
119.2	0.610372	0.490935	-0.0212448
119.4	0.611072	0.492419	-0.0212603
119.6	0.611754	0.493043	-0.0213898
119.8	0.613417	0.493966	-0.0208951
120	0.614674	0.494548	-0.0216552
120.2	0.616995	0.495091	-0.0214674
120.4	0.61855	0.49633	-0.0219077
120.6	0.62025	0.496553	-0.0218495
120.8	0.620992	0.497146	-0.0213601
121	0.622104	0.497847	-0.0211564
121.2	0.623187	0.498577	-0.0214749
121.4	0.624126	0.498991	-0.0212313
121.6	0.624878	0.498456	-0.0211906
121.8	0.625697	0.499337	-0.0210597
122	0.626866	0.499524	-0.020582
122.2	0.628371	0.500749	-0.0204693
122.4	0.62932	0.501725	-0.0205496
122.6	0.629963	0.502368	-0.0209488
122.8	0.62994	0.503835	-0.0208064
123	0.630617	0.505281	-0.0210763
123.2	0.631683	0.506053	-0.0206155
123.4	0.632181	0.506956	-0.0205444
123.6	0.63311	0.507832	-0.0204485
123.8	0.634987	0.508821	-0.0204248
124	0.636193	0.509472	-0.0202559
124.2	0.637906	0.510688	-0.0198451
124.4	0.638367	0.512264	-0.0195405
124.6	0.639709	0.51267	-0.0192288
124.8	0.640123	0.514023	-0.0190954
125	0.641948	0.515092	-0.0189746
125.2	0.642268	0.515728	-0.0189814
125.4	0.643262	0.516455	-0.0182549
125.6	0.643851	0.516921	-0.018412
125.8	0.645612	0.518012	-0.0181566
126	0.647143	0.518964	-0.0181189
126.2	0.648498	0.519608	-0.0185708
126.4	0.649984	0.520033	-0.0191354
126.6	0.65112	0.520776	-0.0191242
126.8	0.651927	0.52122	-0.0193323
127	0.6535	0.521482	-0.0196591
127.2	0.655055	0.522319	-0.0198407
127.4	0.655814	0.523491	-0.0204714
127.6	0.657481	0.523994	-0.0204604
127.8	0.659265	0.524421	-0.0210384
128	0.660011	0.524953	-0.0210935
128.2	0.660709	0.525698	-0.0213054
128.4	0.661549	0.526593	-0.0209034
128.6	0.663375	0.526662	-0.0215204
128.8	0.664294	0.526935	-0.0218274
129	0.665348	0.527385	-0.0216677
129.2	0.665359	0.527875	-0.0213963
129.4	0.666147	0.52819	-0.0217601
129.6	0.666624	0.528049	-0.0223174
129.8	0.667955	0.528528	-0.0224277
130	0.669139	0.528666	-0.0226905
130.2	0.670873	0.528985	-0.0225886
130.4	0.672266	0.530351	-0.0228636
130.6	0.673274	0.530807	-0.0225545
130.8	0.67395	0.531788	-0.0229601
131	0.675488	0.53355	-0.0227909
131.2	0.676299	0.535532	-0.022857
131.4	0.677313	0.536852	-0.0226742
131.6	0.678837	0.538744	-0.0223112
131.8	0.679769	0.54052	-0.0223755
132	0.680074	0.542199	-0.0218444
132.2	0.681147	0.543353	-0.0218997
132.4	0.682381	0.544938	-0.0218259
132.6	0.683615	0.545283	-0.0221443
132.8	0.684858	0.545991	-0.0218579
133	0.685376	0.546883	-0.0212757
133.2	0.685754	0.547794	-0.0211046
133.4	0.686955	0.54836	-0.0209156
133.6	0.6881	0.548976	-0.0206567
133.8	0.689983	0.549756	-0.0207954
134	0.691045	0.549981	-0.0208899
134.2	0.692381	0.550677	-0.0211429
134.4	0.693405	0.551832	-0.021445
134.6	0.695027	0.55145	-0.0212963
134.8	0.696247	0.552259	-0.0208842
135	0.697747	0.55288	-0.0205345
135.2	0.698167	0.553385	-0.020709
135.4	0.699458	0.553859	-0.0205314
135.6	0.700771	0.554802	-0.0205565
135.8	0.701802	0.554684	-0.0209571
136	0.702468	0.556179	-0.0210076
136.2	0.703456	0.557001	-0.0213133
136.4	0.70445	0.557585	-0.0213095
136.6	0.705686	0.557749	-0.0213693
136.8	0.70638	0.558234	-0.0211791
137	0.706588	0.55962	-0.0215612
137.2	0.706584	0.561436	-0.0213329
137.4	0.707798	0.562435	-0.0204858
137.6	0.708753	0.563609	-0.020967
137.8	0.710041	0.565012	-0.0209317
138	0.710557	0.565881	-0.021475
138.2	0.711915	0.566806	-0.0215048
138.4	0.712381	0.567739	-0.0207086
138.6	0.713405	0.567757	-0.0206434
138.8	0.714037	0.568716	-0.0209743
139	0.714838	0.568493	-0.0215198
139.2	0.715665	0.568724	-0.0219089
139.4	0.716926	0.568851	-0.0222335
139.6	0.718413	0.569701	-0.0224821
139.8	0.719952	0.570106	-0.0225395
140	0.721589	0.571401	-0.0217931
140.2	0.72263	0.571232	-0.0215839
140.4	0.723807	0.571582	-0.0215356
140.6	0.724478	0.57132	-0.0210907
140.8	0.724969	0.571723	-0.0211568
141	0.726741	0.57318	-0.0207233
141.2	0.727925	0.574056	-0.0198263
141.4	0.730355	0.574427	-0.0198661
141.6	0.73163	0.575663	-0.020327
141.8	0.73266	0.577063	-0.0203746
142	0.733245	0.577525	-0.0204191
142.2	0.734279	0.578038	-0.0204065
142.4	0.7351	0.578184	-0.0196939
142.6	0.736753	0.578671	-0.0202116
142.8	0.737615	0.579043	-0.0208801
143	0.738732	0.579349	-0.0210337
143.2	0.739699	0.580425	-0.0210671
143.4	0.740367	0.581923	-0.0211564
143.6	0.741283	0.583637	-0.0207146
143.8	0.742328	0.585043	-0.0206402
144	0.743429	0.586061	-0.0208107
144.2	0.743804	0.587355	-0.0211667
144.4	0.744583	0.588671	-0.0210347
144.6	0.745131	0.589156	-0.020548
144.8	0.746236	0.589879	-0.0203129
145	0.747817	0.591048	-0.0200176
145.2	0.748684	0.592163	-0.0205101
145.4	0.750183	0.592689	-0.0205302
145.6	0.750705	0.593762	-0.0202285
145.8	0.751607	0.594498	-0.0198141
146	0.752039	0.594612	-0.0194652
146.2	0.753125	0.594775	-0.0189249
146.4	0.754493	0.594757	-0.0184212
146.6	0.755674	0.595588	-0.0185051
146.8	0.75614	0.596492	-0.0187889
147	0.757487	0.597131	-0.0179287
147.2	0.758258	0.598174	-0.017245
147.4	0.758713	0.599084	-0.0176269
147.6	0.75944	0.600035	-0.0175024
147.8	0.760802	0.600869	-0.0179426
148	0.761874	0.601028	-0.018566
148.2	0.762734	0.601759	-0.0186307
148.4	0.76396	0.602203	-0.018935
148.6	0.764598	0.602082	-0.0191391
148.8	0.766076	0.602493	-0.0196757
149	0.768066	0.603612	-0.0201969
149.2	0.769341	0.603917	-0.0207537
149.4	0.770291	0.604247	-0.0206068
149.6	0.770706	0.605234	-0.0211018
149.8	0.771486	0.606094	-0.0210418
150	0.772534	0.606766	-0.0214
150.2	0.773492	0.607279	-0.0213999
150.4	0.774723	0.608467	-0.0217089
150.6	0.77603	0.609272	-0.0223232
150.8	0.776847	0.610349	-0.0223955
151	0.777911	0.611175	-0.022639
151.2	0.777957	0.612656	-0.0228209
151.4	0.778306	0.612832	-0.0232661
151.6	0.779278	0.61445	-0.022687
151.8	0.780665	0.615283	-0.0233998
152	0.781883	0.615402	-0.0233119
152.2	0.783041	0.61577	-0.0229657
152.4	0.784554	0.616733	-0.0226076
152.6	0.785612	0.617106	-0.0225351
152.8	0.787206	0.618527	-0.022341
153	0.788718	0.619544	-0.0223831
153.2	0.789895	0.619708	-0.0228383
153.4	0.7912	0.621036	-0.0223709
153.6	0.792551	0.621166	-0.0223679
153.8	0.794349	0.621579	-0.0216013
154	0.795848	0.621745	-0.0213053
154.2	0.796631	0.622273	-0.020727
154.4	0.797597	0.623272	-0.0200846
154.6	0.799137	0.623495	-0.0199892
154.8	0.799526	0.624641	-0.0196837
155	0.80003	0.625295	-0.0197841
155.2	0.800182	0.626275	-0.0190866
155.4	0.801285	0.626322	-0.0194408
155.6	0.802487	0.62741	-0.0189834
155.8	0.803694	0.627392	-0.0195641
156	0.804516	0.627824	-0.0188399
156.2	0.805823	0.628551	-0.0192505
156.4	0.807397	0.630003	-0.019289
156.6	0.808611	0.631461	-0.0198248
156.8	0.809969	0.633238	-0.0198777
157	0.810949	0.634352	-0.0206838
157.2	0.811494	0.635588	-0.0212338
157.4	0.812643	0.63674	-0.0212258
157.6	0.813522	0.637643	-0.0214072
157.8	0.814485	0.639158	-0.0205884
158	0.815597	0.639468	-0.0205825
158.2	0.816974	0.640064	-0.0203454
158.4	0.818564	0.640976	-0.0201869
158.6	0.820379	0.64139	-0.0203185
158.8	0.821498	0.641927	-0.0208274
159	0.823058	0.642977	-0.0204643
159.2	0.823939	0.643081	-0.0210275
159.4	0.825771	0.642786	-0.0209868
159.6	0.827264	0.643372	-0.0203713
159.8	0.828736	0.643889	-0.021008
160	0.829969	0.644569	-0.0205819
160.2	0.831317	0.64525	-0.0209226
160.4	0.832164	0.646248	-0.0208792
160.6	0.832671	0.647338	-0.0211434
160.8	0.833046	0.648108	-0.021589
161	0.833075	0.649153	-0.0226617
161.2	0.832923	0.651133	-0.0230622
161.4	0.833736	0.652419	-0.0232544
161.6	0.833611	0.653749	-0.0233863
161.8	0.834529	0.65455	-0.0236343
162	0.835441	0.654586	-0.02448
162.2	0.836509	0.655212	-0.0247585
162.4	0.838013	0.656249	-0.0250226
162.6	0.839076	0.657138	-0.0246236
162.8	0.840059	0.657807	-0.024189
163	0.841371	0.658313	-0.0231706
163.2	0.841403	0.657741	-0.0228411
163.4	0.842809	0.657538	-0.021718
163.6	0.84415	0.65893	-0.0213362
163.8	0.845182	0.65965	-0.0211199
164	0.846084	0.659996	-0.0196052
164.2	0.847277	0.660738	-0.0197768
164.4	0.847987	0.661357	-0.0195424
164.6	0.84955	0.662346	-0.0193922
164.8	0.850669	0.663173	-0.0194998
165	0.85136	0.664843	-0.0198323
165.2	0.851754	0.666358	-0.0197057
165.4	0.852758	0.666785	-0.0201492
165.6	0.853804	0.667095	-0.0203289
165.8	0.855127	0.667342	-0.0208465
166	0.856176	0.667437	-0.0209318
166.2	0.857814	0.668005	-0.02105
166.4	0.859386	0.66924	-0.0207195
166.6	0.860205	0.669808	-0.02043
166.8	0.861527	0.669766	-0.0201263
167	0.862462	0.669893	-0.0195642
167.2	0.862963	0.670545	-0.0195303
167.4	0.86386	0.671287	-0.0195355
167.6	0.865316	0.672382	-0.0195863
167.8	0.866243	0.673419	-0.0191197
168	0.867742	0.67393	-0.019241
168.2	0.868517	0.675536	-0.019793
168.4	0.869586	0.676309	-0.0196211
168.6	0.871453	0.677666	-0.0203005
168.8	0.872204	0.678039	-0.0207343
169	0.872568	0.67845	-0.0209982
169.2	0.873959	0.679101	-0.0213576
169.4	0.875767	0.679451	-0.0216883
169.6	0.877496	0.680018	-0.0218962
169.8	0.878351	0.680398	-0.0220877
170	0.880218	0.680876	-0.0217296
170.2	0.881912	0.682244	-0.0221812
170.4	0.883153	0.683059	-0.021965
170.6	0.884811	0.683572	-0.0222164
170.8	0.885952	0.684761	-0.0216574
171	0.886923	0.685401	-0.0209403
171.2	0.887869	0.686883	-0.0207906
171.4	0.888566	0.688035	-0.0206653
171.6	0.890654	0.688628	-0.0207391
171.8	0.891658	0.690534	-0.0208265
172	0.892416	0.690943	-0.020854
172.2	0.892822	0.692405	-0.0206876
172.4	0.893913	0.692643	-0.0204994
172.6	0.894812	0.693691	-0.020917
172.8	0.894772	0.694266	-0.020951
173	0.89504	0.695438	-0.0210317
173.2	0.896212	0.6969	-0.0213669
173.4	0.897377	0.697314	-0.0219709
173.6	0.8981	0.697965	-0.0226856
173.8	0.89893	0.698448	-0.0224144
174	0.900463	0.698899	-0.022872
174.2	0.900914	0.699894	-0.0235892
174.4	0.901858	0.699905	-0.0231669
174.6	0.903427	0.700479	-0.023135
174.8	0.90466	0.70121	-0.0226586
175	0.906251	0.701241	-0.0219262
175.2	0.907861	0.702427	-0.0221007
175.4	0.908801	0.702113	-0.0222362
175.6	0.910192	0.70187	-0.0221571
175.8	0.911338	0.702614	-0.0222936
176	0.911408	0.702965	-0.0223518
176.2	0.912347	0.703706	-0.0225018
176.4	0.913955	0.703908	-0.0224934
176.6	0.915408	0.70509	-0.0227425
176.8	0.915442	0.706641	-0.0229058
177	0.917013	0.707546	-0.0228642
177.2	0.917896	0.708051	-0.0235456
177.4	0.919031	0.709068	-0.0241352
177.6	0.920516	0.709593	-0.0245719
177.8	0.921463	0.710412	-0.0241589
178	0.921518	0.711687	-0.0237458
178.2	0.921644	0.712995	-0.0226409
178.4	0.923001	0.713607	-0.0217248
178.6	0.923817	0.715368	-0.0214446
178.8	0.925172	0.716466	-0.0203541
179	0.926213	0.716989	-0.0200177
179.2	0.927164	0.717705	-0.0195748
179.4	0.927425	0.717538	-0.0194529
179.6	0.928808	0.718272	-0.0192633
179.8	0.929494	0.719523	-0.0192695
180	0.930475	0.719977	-0.0191705
180.2	0.932499	0.719593	-0.0187594
180.4	0.933811	0.719862	-0.0193014
180.6	0.934266	0.721075	-0.0194687
180.8	0.934827	0.721874	-0.0197655
181	0.93586	0.722563	-0.0200669
181.2	0.93635	0.723038	-0.0213188
181.4	0.937551	0.72424	-0.021964
181.6	0.938886	0.724269	-0.0226018
181.8	0.939344	0.725435	-0.0224346
182	0.940013	0.72664	-0.0221293
182.2	0.941453	0.727112	-0.0220513
182.4	0.942738	0.72751	-0.0221887
182.6	0.943505	0.728173	-0.0225243
182.8	0.945751	0.72863	-0.0220414
183	0.947065	0.729133	-0.0224426
183.2	0.948649	0.729657	-0.0220026
183.4	0.950166	0.730581	-0.0224355
183.6	0.951373	0.731688	-0.0225804
183.8	0.952579	0.732666	-0.0222868
184	0.954092	0.732826	-0.0220424
184.2	0.954343	0.733268	-0.0221655
184.4	0.954547	0.734269	-0.0224124
184.6	0.955709	0.735546	-0.0227787
184.8	0.956617	0.736524	-0.023185
185	0.957453	0.738071	-0.023226
185.2	0.957569	0.738799	-0.0233927
185.4	0.958594	0.739245	-0.0238726
185.6	0.960254	0.738786	-0.0241075
185.8	0.961338	0.739693	-0.0238911
186	0.962228	0.739973	-0.0240746
186.2	0.963245	0.740112	-0.023612
186.4	0.963916	0.740553	-0.0231331
186.6	0.964917	0.741822	-0.022651
186.8	0.96686	0.743674	-0.0220427
187	0.967889	0.744248	-0.0217863
187.2	0.969255	0.745672	-0.0211589
187.4	0.970036	0.747521	-0.0211451
187.6	0.971284	0.749172	-0.0209608
187.8	0.972796	0.750607	-0.0198634
188	0.973871	0.751169	-0.0199516
188.2	0.975114	0.752333	-0.0199254
188.4	0.976875	0.753303	-0.0196034
188.6	0.978592	0.754956	-0.0196948
188.8	0.979477	0.755973	-0.0193744
189	0.981046	0.756712	-0.0188629
189.2	0.981261	0.756905	-0.0187249
189.4	0.982226	0.756356	-0.0197562
189.6	0.982992	0.756651	-0.0194521
189.8	0.982929	0.757693	-0.0191459
190	0.983189	0.758068	-0.0196651
190.2	0.984025	0.758401	-0.0198984
190.4	0.985058	0.759068	-0.0204853
190.6	0.985552	0.759618	-0.0206368
190.8	0.986527	0.759464	-0.0212076
191	0.987197	0.759139	-0.020771
191.2	0.988142	0.759732	-0.0214937
191.4	0.989529	0.760448	-0.0221192
191.6	0.991625	0.761632	-0.0221484
191.8	0.992669	0.762284	-0.021937
192	0.993898	0.762037	-0.0224978
192.2	0.995441	0.763472	-0.021529
192.4	0.996343	0.764505	-0.0213629
192.6	0.997465	0.765284	-0.0211058
192.8	0.998423	0.765678	-0.0210098
193	0.999563	0.766568	-0.0214301
193.2	0.999687	0.766618	-0.0207921
193.4	0.999967	0.767287	-0.0208333
193.6	1.00057	0.768194	-0.0198969
193.8	1.00192	0.769886	-0.0202098
194	1.00336	0.771543	-0.0210403
194.2	1.00483	0.772338	-0.0214554
194.4	1.00653	0.773591	-0.0217858
194.6	1.00678	0.774167	-0.0211058
194.8	1.00857	0.774821	-0.0210298
195	1.0098	0.775709	-0.0206823
195.2	1.0113	0.776285	-0.0217581
195.4	1.01279	0.777685	-0.0222715
195.6	1.01375	0.778724	-0.022569
195.8	1.0147	0.779274	-0.02269
196	1.01533	0.779409	-0.0223312
196.2	1.01663	0.781172	-0.0222191
196.4	1.01761	0.781539	-0.0226805
196.6	1.01909	0.782244	-0.0232455
196.8	1.02027	0.782342	-0.0234681
197	1.02146	0.782712	-0.0234543
197.2	1.02228	0.78291	-0.0226971
197.4	1.02349	0.783268	-0.0227687
197.6	1.0243	0.7837	-0.0221307
197.8	1.0262	0.785256	-0.0226394
198	1.02696	0.786016	-0.0223884
198.2	1.02763	0.786538	-0.0219197
198.4	1.02841	0.787631	-0.0216127
198.6	1.0282	0.788778	-0.0208701
198.8	1.02852	0.7896	-0.0208226
199	1.02877	0.790681	-0.0204224
199.2	1.02932	0.792305	-0.0211837
199.4	1.02943	0.793774	-0.0212608
199.6	1.02955	0.794771	-0.0210561
199.8	1.0307	0.795515	-0.0207623
200	1.0314	0.796181	-0.0205887
200.2	1.03333	0.796723	-0.0208294
200.4	1.03528	0.796911	-0.0211185
200.6	1.03706	0.7978	-0.0210524
200.8	1.03925	0.797625	-0.0206825
201	1.04093	0.798157	-0.0205176
201.2	1.04229	0.79838	-0.0205592
201.4	1.04364	0.797688	-0.0209762
201.6	1.04471	0.799057	-0.0207889
201.8	1.04673	0.799323	-0.0214039
202	1.04781	0.79961	-0.0216792
202.2	1.04899	0.800432	-0.0218358
202.4	1.05004	0.801359	-0.0216601
202.6	1.05048	0.802782	-0.0215971
202.8	1.0513	0.803885	-0.021711
203	1.05257	0.805201	-0.0218298
203.2	1.05333	0.806635	-0.0221856
203.4	1.05465	0.807329	-0.0217026
203.6	1.0556	0.808285	-0.0222737
203.8	1.05668	0.808614	-0.0225021
204	1.05778	0.809388	-0.0225767
204.2	1.05934	0.80983	-0.0225705
204.4	1.06017	0.810501	-0.0226851
204.6	1.06179	0.81102	-0.0224936
204.8	1.06272	0.811813	-0.0231717
205	1.06325	0.812807	-0.0227341
205.2	1.06343	0.813351	-0.0226402
205.4	1.06428	0.813398	-0.022476
205.6	1.06581	0.81484	-0.0224021
205.8	1.06711	0.815117	-0.0219424
206	1.06742	0.815524	-0.0215163
206.2	1.06881	0.816555	-0.0207072
206.4	1.06947	0.817622	-0.0200547
206.6	1.07046	0.819154	-0.0198152
206.8	1.07197	0.819728	-0.019482
207	1.07339	0.820183	-0.0192922
207.2	1.07454	0.821199	-0.0191518
207.4	1.07607	0.821982	-0.0193984
207.6	1.07666	0.822822	-0.0198219
207.8	1.07701	0.823564	-0.0202081
208	1.07837	0.824152	-0.0207185
208.2	1.07932	0.823851	-0.0212208
208.4	1.08015	0.823905	-0.0222711
208.6	1.08206	0.824836	-0.0227357
208.8	1.08276	0.826143	-0.0225975
209	1.08372	0.826181	-0.0223732
209.2	1.08413	0.827209	-0.0223937
209.4	1.08535	0.827897	-0.0223302
209.6	1.0866	0.828912	-0.0225056
209.8	1.08724	0.830012	-0.0213492
210	1.08822	0.830102	-0.0211032
210.2	1.09003	0.831854	-0.0208201
210.4	1.09139	0.833273	-0.0209991
210.6	1.09307	0.834356	-0.0208422
210.8	1.09446	0.834949	-0.0202473
211	1.09578	0.835747	-0.0203529
211.2	1.09644	0.837044	-0.0199123
211.4	1.09751	0.837577	-0.0197877
211.6	1.09836	0.83852	-0.0202005
211.8	1.09899	0.839285	-0.0208433
212	1.10017	0.839654	-0.0207197
212.2	1.10107	0.839742	-0.0205859
212.4	1.10228	0.84099	-0.020998
212.6	1.10301	0.841999	-0.020367
212.8	1.10302	0.842741	-0.0204615
213	1.10322	0.843334	-0.0211913
213.2	1.10367	0.844432	-0.0211283
213.4	1.10507	0.844431	-0.0209765
213.6	1.10657	0.844367	-0.0212034
213.8	1.10752	0.8449	-0.0211736
214	1.10911	0.845372	-0.0215409
214.2	1.11139	0.846559	-0.0215672
214.4	1.11298	0.846744	-0.0221403
214.6	1.11411	0.846977	-0.0223103
214.8	1.11459	0.847328	-0.0221636
215	1.11613	0.847679	-0.022741
215.2	1.11719	0.848586	-0.0224479
215.4	1.11807	0.848734	-0.0230368
215.6	1.11923	0.849498	-0.0229985
215.8	1.12046	0.85002	-0.0227147
216	1.12202	0.850237	-0.0223962
216.2	1.12362	0.850886	-0.0224431
216.4	1.12471	0.851756	-0.0228064
216.6	1.12578	0.852784	-0.0226354
216.8	1.12657	0.853768	-0.0230591
217	1.12742	0.85455	-0.0231309
217.2	1.12855	0.855521	-0.0228162
217.4	1.13009	0.856979	-0.0224989
217.6	1.13062	0.858038	-0.0226214
217.8	1.13145	0.859104	-0.0223425
218	1.13225	0.860037	-0.0220755
218.2	1.13298	0.861197	-0.0217141
218.4	1.13326	0.861689	-0.0217197
218.6	1.13369	0.862997	-0.0214286
218.8	1.13366	0.863801	-0.0217039
219	1.1347	0.86427	-0.0213106
219.2	1.13485	0.86488	-0.0204356
219.4	1.13563	0.86542	-0.0196141
219.6	1.13727	0.865901	-0.0185192
219.8	1.13876	0.865724	-0.0192111
220	1.14054	0.86558	-0.0187093
220.2	1.14179	0.86643	-0.0185589
220.4	1.143	0.866519	-0.0184554
220.6	1.14428	0.86747	-0.0182549
220.8	1.145	0.868197	-0.0185362
221	1.14604	0.868899	-0.0188281
221.2	1.1479	0.870082	-0.0190925
221.4	1.14956	0.871	-0.0194851
221.6	1.15003	0.871949	-0.0199332
221.8	1.15099	0.873081	-0.0200758
222	1.15182	0.874396	-0.0203075
222.2	1.15331	0.876638	-0.0206758
222.4	1.15488	0.878494	-0.0215674
222.6	1.15559	0.879659	-0.0219742
222.8	1.15647	0.88067	-0.0224839
223	1.15755	0.881908	-0.0222498
223.2	1.15816	0.882882	-0.0219241
223.4	1.15927	0.883617	-0.0212593
223.6	1.16066	0.883881	-0.021052
223.8	1.16155	0.884031	-0.0214
224	1.1625	0.884126	-0.0205729
224.2	1.16261	0.88488	-0.0210808
224.4	1.16329	0.885292	-0.0208596
224.6	1.16449	0.885652	-0.0208557
224.8	1.1655	0.885754	-0.0208698
225	1.16672	0.88618	-0.0210584
225.2	1.16838	0.886613	-0.0215093
225.4	1.16911	0.886799	-0.0216116
225.6	1.16978	0.887812	-0.0214237
225.8	1.17125	0.889049	-0.0209041
226	1.17338	0.890217	-0.0213327
226.2	1.17365	0.891461	-0.0214823
226.4	1.1744	0.891826	-0.0216824
226.6	1.17498	0.892054	-0.0207745
226.8	1.17585	0.893082	-0.0209516
227	1.17652	0.893944	-0.0206842
227.2	1.17718	0.893947	-0.0203328
227.4	1.17805	0.894352	-0.0203021
227.6	1.17916	0.895141	-0.0203409
227.8	1.17988	0.89544	-0.0204394
228	1.18081	0.896429	-0.0209279
228.2	1.18179	0.897072	-0.0213998
228.4	1.18373	0.897645	-0.0212875
228.6	1.18562	0.897941	-0.0215752
228.8	1.18623	0.89832	-0.0216884
229	1.18792	0.899403	-0.0225283
229.2	1.18967	0.899955	-0.0226506
229.4	1.1912	0.901143	-0.0224309
229.6	1.19299	0.903018	-0.022588
229.8	1.19419	0.904383	-0.0224994
230	1.19513	0.90521	-0.0234504
230.2	1.19533	0.906236	-0.0234186
230.4	1.197	0.907359	-0.0229327
230.6	1.19772	0.909087	-0.0225184
230.8	1.19861	0.909743	-0.0226077
231	1.1993	0.910843	-0.0224257
231.2	1.19999	0.911009	-0.0227233
231.4	1.20073	0.911723	-0.0224086
231.6	1.20164	0.912338	-0.0215848
231.8	1.20263	0.912976	-0.0208424
232	1.20322	0.91322	-0.0207812
232.2	1.20422	0.913554	-0.0207393
232.4	1.20554	0.914099	-0.0203757
232.6	1.20627	0.914125	-0.0207152
232.8	1.20722	0.914385	-0.0210677
233	1.20912	0.915472	-0.0213393
233.2	1.2102	0.916128	-0.020325
233.4	1.21214	0.917738	-0.0205074
233.6	1.21337	0.918827	-0.020924
233.8	1.21455	0.919655	-0.0213287
234	1.2164	0.920122	-0.0218009
234.2	1.21748	0.921162	-0.0218443
234.4	1.21898	0.922157	-0.0221182
234.6	1.21958	0.922628	-0.0223762
234.8	1.22071	0.923179	-0.022847
235	1.22175	0.923921	-0.0230335
235.2	1.22282	0.924124	-0.0226844
235.4	1.22359	0.92431	-0.0220304
235.6	1.22427	0.924614	-0.0214507
235.8	1.22557	0.925866	-0.0213217
236	1.22602	0.926452	-0.0212688
236.2	1.22704	0.927792	-0.0215988
236.4	1.22785	0.92821	-0.0217114
236.6	1.22839	0.928396	-0.0220665
236.8	1.23004	0.92934	-0.0213212
237	1.23115	0.930305	-0.0203465
237.2	1.23194	0.930712	-0.0199449
237.4	1.23323	0.931682	-0.0202631
237.6	1.23405	0.931446	-0.0205677
237.8	1.23503	0.93149	-0.0208345
238	1.23573	0.931514	-0.0210034
238.2	1.23625	0.931911	-0.0214774
238.4	1.23798	0.932679	-0.021405
238.6	1.23862	0.933454	-0.0209514
238.8	1.2397	0.934726	-0.0211748
239	1.24113	0.935433	-0.0207679
239.2	1.24207	0.935995	-0.020904
239.4	1.2435	0.936153	-0.0207939
239.6	1.24493	0.937619	-0.0202962
239.8	1.24673	0.939343	-0.0206342
240	1.24703	0.94077	-0.020878
240.2	1.24864	0.941603	-0.0213886
240.4	1.25032	0.942196	-0.0215625
240.6	1.25174	0.942959	-0.0210474
240.8	1.25346	0.944111	-0.0212758
241	1.25428	0.944678	-0.0209162
241.2	1.25525	0.945067	-0.0216423
241.4	1.25547	0.945464	-0.021992
241.6	1.25604	0.945592	-0.0217755
241.8	1.25703	0.946223	-0.0219002
242	1.25775	0.947274	-0.0222241
242.2	1.25869	0.947993	-0.0219452
242.4	1.25957	0.949493	-0.0218615
242.6	1.26017	0.950514	-0.0218115
242.8	1.26145	0.951734	-0.0220695
243	1.26278	0.952032	-0.0218951
243.2	1.26357	0.952313	-0.0223218
243.4	1.26481	0.953598	-0.0226669
243.6	1.26542	0.955115	-0.0231489
243.8	1.26674	0.956507	-0.0237858
244	1.26785	0.957768	-0.0238776
244.2	1.26907	0.958169	-0.0234439
244.4	1.27029	0.958315	-0.0233594
244.6	1.27083	0.958997	-0.0231926
244.8	1.2721	0.959368	-0.0231955
245	1.27253	0.959565	-0.022325
245.2	1.27292	0.960312	-0.0224916
245.4	1.2728	0.961223	-0.0218669
245.6	1.27355	0.961756	-0.0216635
245.8	1.27494	0.961928	-0.0220117
246	1.27553	0.962796	-0.0216722
246.2	1.27646	0.963072	-0.0215717
246.4	1.27757	0.963808	-0.0223236
246.6	1.27866	0.964102	-0.0225871
246.8	1.27998	0.9651	-0.0232657
247	1.28163	0.965573	-0.0239767
247.2	1.28356	0.966701	-0.024998
247.4	1.28504	0.968392	-0.0257005
247.6	1.28591	0.969813	-0.025877
247.8	1.28739	0.970808	-0.0258771
248	1.28878	0.971389	-0.025205
248.2	1.2894	0.971486	-0.0245852
248.4	1.29137	0.971418	-0.0249557
248.6	1.29248	0.972136	-0.0243356
248.8	1.29339	0.972721	-0.0232267
249	1.29376	0.973732	-0.0224803
249.2	1.29484	0.974316	-0.0216606
249.4	1.29598	0.975285	-0.0208544
249.6	1.29694	0.975364	-0.0202936
249.8	1.29796	0.976081	-0.0199624
250	1.29896	0.977314	-0.0196416
250.2	1.30004	0.978094	-0.0197347
250.4	1.30074	0.979553	-0.0200579
250.6	1.30127	0.980611	-0.0201692
250.8	1.30209	0.981497	-0.0205019
251	1.30365	0.98212	-0.0216644
251.2	1.30468	0.982968	-0.0220448
251.4	1.30462	0.984363	-0.0220739
251.6	1.30525	0.984885	-0.0225139
251.8	1.3062	0.985039	-0.0228072
252	1.30718	0.985301	-0.0224404
252.2	1.30849	0.985514	-0.0228505
252.4	1.31039	0.986301	-0.0231867
252.6	1.31149	0.987219	-0.0224087
252.8	1.31232	0.987197	-0.02202
253	1.31409	0.987881	-0.0217138
253.2	1.31536	0.987763	-0.021451
253.4	1.31645	0.988855	-0.0210326
253.6	1.31756	0.989325	-0.0217216
253.8	1.31917	0.990229	-0.0217084
254	1.3206	0.99126	-0.0218878
254.2	1.32165	0.992271	-0.0218125
254.4	1.32227	0.993314	-0.0225058
254.6	1.32236	0.99359	-0.0229593
254.8	1.32321	0.9939	-0.0229837
255	1.32476	0.994621	-0.0237158
255.2	1.32569	0.995061	-0.0232781
255.4	1.32655	0.995953	-0.0230395
255.6	1.32795	0.996836	-0.0231796
255.8	1.32868	0.998408	-0.0227042
256	1.33012	0.999333	-0.0223212
256.2	1.33167	1.00082	-0.0224863
256.4	1.3329	1.00195	-0.0224384
256.6	1.33378	1.00206	-0.0228187
256.8	1.3343	1.00244	-0.022918
257	1.33549	1.00305	-0.022773
257.2	1.33657	1.00356	-0.0232076
257.4	1.33784	1.00417	-0.0233703
257.6	1.33976	1.0047	-0.0244496
257.8	1.34104	1.00564	-0.0238451
258	1.34172	1.00696	-0.0242572
258.2	1.342	1.00718	-0.0247185
258.4	1.34254	1.00777	-0.0247822
258.6	1.34361	1.00853	-0.0242596
258.8	1.34467	1.00896	-0.0233858
259	1.34643	1.00994	-0.0230891
259.2	1.3472	1.01072	-0.0220983
259.4	1.3486	1.01191	-0.0217154
259.6	1.34967	1.01332	-0.0213022
259.8	1.35006	1.01415	-0.0210457
260	1.35062	1.01489	-0.021476
260.2	1.35201	1.01577	-0.0217589
260.4	1.35291	1.01634	-0.0221616
260.6	1.35384	1.01682	-0.0224772
260.8	1.35474	1.01824	-0.0221596
261	1.35681	1.0189	-0.0221284
261.2	1.35784	1.01971	-0.022364
261.4	1.35883	1.02023	-0.0224156
261.6	1.36043	1.02076	-0.0225452
261.8	1.3615	1.02225	-0.0219563
262	1.36272	1.02216	-0.0228153
262.2	1.36355	1.02196	-0.0229611
262.4	1.365	1.02315	-0.0226923
262.6	1.3663	1.02396	-0.0225537
262.8	1.36711	1.02457	-0.0222001
263	1.36828	1.02594	-0.0221311
263.2	1.36928	1.02707	-0.0213639
263.4	1.37027	1.02757	-0.0209196
263.6	1.37128	1.02884	-0.0204672
263.8	1.37206	1.02914	-0.0203093
264	1.37296	1.02969	-0.0196185
264.2	1.37427	1.03091	-0.0192658
264.4	1.37487	1.03194	-0.019235
264.6	1.37648	1.03229	-0.0185537
264.8	1.37721	1.03313	-0.0180358
265	1.37843	1.03379	-0.017471
265.2	1.37875	1.03427	-0.0171287
265.4	1.38037	1.03495	-0.0167699
265.6	1.38146	1.03487	-0.0169412
265.8	1.38226	1.03588	-0.0176368
266	1.38317	1.03516	-0.0183354
266.2	1.38373	1.03597	-0.0184822
266.4	1.38449	1.03695	-0.0200278
266.6	1.38535	1.03799	-0.0208003
266.8	1.38594	1.03882	-0.0218471
267	1.38698	1.03981	-0.0223455
267.2	1.38861	1.04117	-0.0227883
267.4	1.38952	1.04175	-0.023094
267.6	1.39094	1.04276	-0.0229181
267.8	1.3919	1.0431	-0.0232019
268	1.39252	1.04402	-0.0229182
268.2	1.39376	1.04512	-0.0237976
268.4	1.39519	1.04623	-0.0234637
268.6	1.39709	1.04649	-0.0227628
268.8	1.39801	1.04717	-0.0225585
269	1.39937	1.04831	-0.0218851
269.2	1.40047	1.04878	-0.0215247
269.4	1.40158	1.0495	-0.0209097
269.6	1.40243	1.0498	-0.0206751
269.8	1.4036	1.05112	-0.0208708
270	1.40419	1.05172	-0.0207848
270.2	1.40495	1.0529	-0.0213562
270.4	1.40558	1.05337	-0.0219125
270.6	1.40688	1.05457	-0.0216346
270.8	1.40816	1.05549	-0.0213666
271	1.40872	1.05698	-0.0214368
271.2	1.40914	1.05789	-0.0213996
271.4	1.40996	1.05878	-0.0205362
271.6	1.41125	1.05961	-0.0199729
271.8	1.41229	1.06009	-0.0204086
272	1.41301	1.05999	-0.0210485
272.2	1.41436	1.06066	-0.0211474
272.4	1.41591	1.06149	-0.0215028
272.6	1.4181	1.0606	-0.0215217
272.8	1.41905	1.06097	-0.0217588
273	1.4205	1.06196	-0.0215604
273.2	1.42193	1.06229	-0.0219641
273.4	1.42319	1.06261	-0.0222
273.6	1.42471	1.06317	-0.0227732
273.8	1.4261	1.06405	-0.0236467
274	1.42667	1.06512	-0.0233363
274.2	1.42721	1.06583	-0.0230933
274.4	1.42809	1.06631	-0.0224537
274.6	1.42937	1.06757	-0.0215273
274.8	1.42989	1.0689	-0.0210249
275	1.43036	1.06974	-0.0210418
275.2	1.43128	1.07069	-0.0203172
275.4	1.43275	1.07211	-0.0193623
275.6	1.43376	1.07281	-0.0187171
275.8	1.43432	1.0738	-0.0186507
276	1.43466	1.07434	-0.0186794
276.2	1.43602	1.07563	-0.0177384
276.4	1.43674	1.07649	-0.0181508
276.6	1.43801	1.07757	-0.0180586
276.8	1.4387	1.07964	-0.0178039
277	1.43981	1.08036	-0.0184139
277.2	1.44075	1.08061	-0.0187553
277.4	1.44164	1.08093	-0.0188986
277.6	1.44324	1.08201	-0.019643
277.8	1.44457	1.08289	-0.0201506
278	1.44501	1.08401	-0.0199337
278.2	1.44551	1.08427	-0.0204617
278.4	1.44742	1.0844	-0.020235
278.6	1.44899	1.08491	-0.0205812
278.8	1.45006	1.08513	-0.0213928
279	1.45131	1.0852	-0.0213205
279.2	1.45219	1.08654	-0.0211716
279.4	1.45317	1.08723	-0.0208795
279.6	1.45378	1.08783	-0.0198742
279.8	1.45432	1.0885	-0.0194449
280	1.45448	1.08858	-0.0191702
280.2	1.45507	1.08967	-0.0189448
280.4	1.45575	1.09065	-0.0193031
280.6	1.4572	1.09198	-0.0192907
280.8	1.45847	1.09265	-0.0184755
281	1.45961	1.09277	-0.0186826
281.2	1.46076	1.09426	-0.0186588
281.4	1.46153	1.09589	-0.0190873
281.6	1.46289	1.09751	-0.0200855
281.8	1.46384	1.09881	-0.0202289
282	1.46561	1.09977	-0.0204519
282.2	1.46666	1.1003	-0.0210099
282.4	1.4683	1.10111	-0.020967
282.6	1.4693	1.10154	-0.0217643
282.8	1.46993	1.10143	-0.0226167
283	1.47093	1.10195	-0.0224106
283.2	1.47188	1.10307	-0.022625
283.4	1.47219	1.1031	-0.0223239
283.6	1.47302	1.10283	-0.0210905
283.8	1.47368	1.10301	-0.0211725
284	1.47529	1.10356	-0.0211586
284.2	1.47774	1.10459	-0.0210442
284.4	1.47938	1.10541	-0.0208345
284.6	1.48023	1.10653	-0.0209653
284.8	1.48113	1.10746	-0.0208306
285	1.48215	1.10857	-0.0210201
285.2	1.48289	1.11057	-0.0207271
285.4	1.48379	1.11189	-0.020847
285.6	1.48445	1.11243	-0.0210168
285.8	1.48564	1.11337	-0.0207666
286	1.48755	1.11403	-0.0212803
286.2	1.48817	1.11506	-0.021864
286.4	1.48928	1.11601	-0.0213354
286.6	1.48992	1.11616	-0.0212299
286.8	1.4911	1.11721	-0.0215004
287	1.49231	1.11814	-0.0206459
287.2	1.49352	1.11918	-0.0203839
287.4	1.49449	1.1193	-0.0199059
287.6	1.49585	1.11999	-0.0189016
287.8	1.49753	1.12135	-0.0184013
288	1.49916	1.1224	-0.0182985
288.2	1.5002	1.12374	-0.0186228
288.4	1.49999	1.12428	-0.0188195
288.6	1.50031	1.12511	-0.018965
288.8	1.501	1.12596	-0.0189707
289	1.50215	1.12608	-0.0186142
289.2	1.50252	1.12708	-0.0181876
289.4	1.50294	1.12659	-0.0184363
289.6	1.50329	1.12676	-0.018699
289.8	1.50464	1.12747	-0.0189094
290	1.50617	1.12758	-0.0196402
290.2	1.50684	1.12785	-0.0195194
290.4	1.50788	1.12893	-0.0191783
290.6	1.50916	1.12987	-0.0193976
290.8	1.51143	1.13067	-0.0199639
291	1.51316	1.13114	-0.0195642
291.2	1.51465	1.1315	-0.0198809
291.4	1.51563	1.13173	-0.0197803
291.6	1.51715	1.13259	-0.0200045
291.8	1.51852	1.13363	-0.0199024
292	1.51991	1.13407	-0.0204008
292.2	1.52171	1.1348	-0.0210383
292.4	1.52261	1.1354	-0.020853
292.6	1.52356	1.13663	-0.0211243
292.8	1.52444	1.13768	-0.0213716
293	1.52487	1.13828	-0.0215044
293.2	1.52501	1.13971	-0.021392
293.4	1.52513	1.14001	-0.021366
293.6	1.52605	1.14178	-0.021687
293.8	1.52667	1.14296	-0.0213411
294	1.5277	1.14371	-0.0212839
294.2	1.52817	1.145	-0.0212027
294.4	1.52955	1.14662	-0.0216011
294.6	1.53062	1.14731	-0.0214177
294.8	1.53175	1.14831	-0.021584
295	1.53265	1.14939	-0.0210804
295.2	1.53374	1.15006	-0.0211891
295.4	1.53431	1.15068	-0.0208264
295.6	1.53534	1.15131	-0.0211817
295.8	1.53655	1.1522	-0.0204952
296	1.53795	1.15196	-0.0205368
296.2	1.53919	1.15215	-0.0213345
296.4	1.54006	1.15284	-0.0209424
296.6	1.5411	1.15379	-0.0210502
296.8	1.54216	1.1549	-0.0211318
297	1.54246	1.15507	-0.0213543
297.2	1.54396	1.15554	-0.0210951
297.4	1.54533	1.15609	-0.0212087
297.6	1.547	1.1571	-0.0211645
297.8	1.5482	1.15754	-0.0211153
298	1.54984	1.15803	-0.0215432
298.2	1.55074	1.15867	-0.0216372
298.4	1.55209	1.159	-0.021444
298.6	1.55306	1.15975	-0.0211692
298.8	1.55405	1.16064	-0.0204082
299	1.55509	1.16147	-0.0200856
299.2	1.55648	1.16139	-0.020616
299.4	1.55713	1.16159	-0.0207596
299.6	1.55819	1.16235	-0.0211472
299.8	1.55936	1.16271	-0.0215065
300	1.56006	1.16269	-0.0211612
300.2	1.5611	1.16302	-0.0214591
300.4	1.56143	1.1646	-0.0209043
300.6	1.56206	1.16596	-0.0209722
300.8	1.5629	1.16666	-0.0207526
301	1.56351	1.16689	-0.0207927
301.2	1.56523	1.16752	-0.0211276
301.4	1.56663	1.16805	-0.0216973
301.6	1.56744	1.16914	-0.0220198
301.8	1.56868	1.17022	-0.0217942
302	1.56952	1.17182	-0.0210831
302.2	1.57065	1.17205	-0.0208045
302.4	1.57228	1.17327	-0.0205488
302.6	1.57331	1.17461	-0.0199946
302.8	1.5748	1.1754	-0.0195909
303	1.5765	1.17674	-0.0201194
303.2	1.57864	1.17686	-0.0206455
303.4	1.57977	1.17769	-0.0205057
303.6	1.58083	1.17872	-0.0208559
303.8	1.58209	1.17918	-0.0207992
304	1.58292	1.18021	-0.0203059
304.2	1.58347	1.18089	-0.0207305
304.4	1.58458	1.18213	-0.021129
304.6	1.58609	1.18262	-0.0213942
304.8	1.58768	1.18304	-0.0211393
305	1.5887	1.18296	-0.0215663
305.2	1.59029	1.18319	-0.0217075
305.4	1.5913	1.18406	-0.021452
305.6	1.59189	1.18606	-0.0207973
305.8	1.59244	1.18691	-0.0200677
306	1.59298	1.18741	-0.020088
306.2	1.59338	1.18741	-0.0202479
306.4	1.59331	1.1883	-0.0194338
306.6	1.59349	1.18894	-0.0193616
306.8	1.59487	1.18938	-0.0193817
307	1.59564	1.19032	-0.019467
307.2	1.59674	1.19118	-0.0195139
307.4	1.59707	1.19285	-0.019831
307.6	1.5982	1.19435	-0.0205302
307.8	1.59942	1.19536	-0.0205128
308	1.60054	1.19663	-0.0209621
308.2	1.60176	1.19739	-0.0213693
308.4	1.60392	1.19808	-0.0217701
308.6	1.60531	1.19907	-0.0218221
308.8	1.60678	1.20027	-0.0217327
309	1.60762	1.20103	-0.0213861
309.2	1.60947	1.20213	-0.0212263
309.4	1.61025	1.20337	-0.020865
309.6	1.61143	1.20373	-0.0209614
309.8	1.61253	1.20382	-0.0210935
310	1.61339	1.20366	-0.0205924
310.2	1.61385	1.20412	-0.0203161
310.4	1.61512	1.20468	-0.0199267
310.6	1.61696	1.20469	-0.0201129
310.8	1.61917	1.20448	-0.0198113
311	1.6203	1.20465	-0.0196757
311.2	1.62215	1.20517	-0.0194444
311.4	1.62279	1.20617	-0.0196135
311.6	1.62439	1.20694	-0.0194657
311.8	1.6255	1.20771	-0.0191884
312	1.62637	1.2084	-0.0193519
312.2	1.62719	1.20921	-0.0196716
312.4	1.62834	1.21068	-0.0204534
312.6	1.62895	1.21222	-0.0202559
312.8	1.62937	1.21354	-0.019708
313	1.63003	1.21487	-0.0197842
313.2	1.6309	1.2159	-0.0200247
313.4	1.63113	1.21717	-0.0198612
313.6	1.63169	1.21808	-0.0201773
313.8	1.63293	1.21944	-0.0201225
314	1.63354	1.22038	-0.0196246
314.2	1.63428	1.22149	-0.0202904
314.4	1.63536	1.22137	-0.0203051
314.6	1.63679	1.22083	-0.0204469
314.8	1.63849	1.22091	-0.0209881
315	1.63927	1.22135	-0.0206958
315.2	1.64043	1.22121	-0.0205598
315.4	1.64135	1.22208	-0.0210788
315.6	1.64226	1.22308	-0.0213897
315.8	1.64309	1.22425	-0.0215377
316	1.64394	1.22444	-0.0219147
316.2	1.64489	1.22527	-0.0218351
316.4	1.64621	1.22632	-0.021881
316.6	1.64769	1.22667	-0.020865
316.8	1.64884	1.22769	-0.0206105
317	1.65	1.22852	-0.0203878
317.2	1.65114	1.22927	-0.0197181
317.4	1.65254	1.23002	-0.0195866
317.6	1.65374	1.23043	-0.0197186
317.8	1.65561	1.23068	-0.019634
318	1.65671	1.23162	-0.0197722
318.2	1.65766	1.23147	-0.0208968
318.4	1.65972	1.2322	-0.0210138
318.6	1.6615	1.23325	-0.0208762
318.8	1.6627	1.23462	-0.0212982
319	1.66317	1.23528	-0.0212873
319.2	1.66392	1.23522	-0.021683
319.4	1.66485	1.23597	-0.0220309
319.6	1.66492	1.23758	-0.0217903
319.8	1.6657	1.23916	-0.0216529
320	1.66624	1.24026	-0.0216654
320.2	1.66742	1.24149	-0.0212062
320.4	1.66824	1.24284	-0.0207385
320.6	1.6695	1.24448	-0.0201846
320.8	1.66989	1.24582	-0.0198879
321	1.67106	1.24672	-0.0192615
321.2	1.67249	1.24803	-0.0192578
321.4	1.67368	1.24848	-0.0193907
321.6	1.6746	1.2494	-0.0192721
321.8	1.67572	1.25049	-0.0189255
322	1.67704	1.25148	-0.0191676
322.2	1.67816	1.25174	-0.0195249
322.4	1.6797	1.25332	-0.0194028
322.6	1.68022	1.25333	-0.0193604
322.8	1.68093	1.25389	-0.0196451
323	1.68138	1.25369	-0.0201318
323.2	1.68248	1.25357	-0.0205336
323.4	1.68289	1.25378	-0.020335
323.6	1.68337	1.25482	-0.0204589
323.8	1.68414	1.25562	-0.0204385
324	1.68461	1.25603	-0.020296
324.2	1.68547	1.25662	-0.020084
324.4	1.68593	1.25794	-0.0196081
324.6	1.68726	1.25922	-0.0194985
324.8	1.68827	1.26012	-0.0196584
325	1.69023	1.26076	-0.0196873
325.2	1.69168	1.26153	-0.0193191
325.4	1.69316	1.26253	-0.0189621
325.6	1.69409	1.26324	-0.0183938
325.8	1.69543	1.26385	-0.0179459
326	1.69694	1.26401	-0.0181121
326.2	1.69765	1.26434	-0.0177096
326.4	1.69903	1.26452	-0.0179702
326.6	1.70009	1.26486	-0.0177269
326.8	1.70157	1.26541	-0.0178762
327	1.7026	1.26576	-0.0180715
327.2	1.70379	1.26626	-0.0186728
327.4	1.70435	1.26666	-0.0186123
327.6	1.70575	1.26732	-0.0191589
327.8	1.70647	1.26835	-0.019958
328	1.70752	1.2689	-0.0209976
328.2	1.70943	1.27067	-0.0214849
328.4	1.71137	1.27156	-0.0218355
328.6	1.71238	1.27307	-0.0222409
328.8	1.71381	1.27358	-0.0227308
329	1.71538	1.27408	-0.0230078
329.2	1.71656	1.27558	-0.0226317
329.4	1.71791	1.27689	-0.0223406
329.6	1.71803	1.27797	-0.0222598
329.8	1.71899	1.27883	-0.0220248
330	1.71965	1.27999	-0.0216304
330.2	1.72028	1.28097	-0.0211541
330.4	1.72127	1.2818	-0.0212651
330.6	1.72199	1.28307	-0.0210135
330.8	1.7229	1.2836	-0.0210235
331	1.72353	1.28433	-0.0204691
331.2	1.72397	1.28492	-0.020596
331.4	1.72447	1.28525	-0.0206718
331.6	1.7257	1.28595	-0.0213184
331.8	1.72666	1.28691	-0.0218369
332	1.72767	1.28661	-0.0217428
332.2	1.7284	1.28744	-0.0215128
332.4	1.72951	1.28777	-0.0218482
332.6	1.73015	1.28833	-0.0217385
332.8	1.73123	1.28824	-0.0218194
333	1.73251	1.28899	-0.0220434
333.2	1.73327	1.28987	-0.0214656
333.4	1.73441	1.29108	-0.0210554
333.6	1.73566	1.29232	-0.0210538
333.8	1.73728	1.29323	-0.0210147
334	1.73891	1.29453	-0.0211443
334.2	1.7405	1.29549	-0.0207342
334.4	1.7422	1.29719	-0.0202944
334.6	1.74358	1.29788	-0.0199977
334.8	1.74484	1.29859	-0.0197638
335	1.74618	1.29974	-0.0193387
335.2	1.74711	1.3004	-0.0186771
335.4	1.74803	1.30147	-0.0191127
335.6	1.74966	1.30267	-0.0192107
335.8	1.75025	1.30334	-0.0189854
336	1.75036	1.30425	-0.0190995
336.2	1.75095	1.30515	-0.0195591
336.4	1.75205	1.30607	-0.0198586
336.6	1.75233	1.3075	-0.0202881
336.8	1.75354	1.30792	-0.0204989
337	1.75425	1.30842	-0.0207625
337.2	1.75497	1.31014	-0.0203362
337.4	1.75636	1.31171	-0.0205318
337.6	1.75773	1.31241	-0.0203997
337.8	1.75944	1.31279	-0.0201824
338	1.76083	1.31305	-0.0199363
338.2	1.76191	1.31407	-0.0197811
338.4	1.76378	1.31491	-0.0202386
338.6	1.76464	1.3145	-0.0205312
338.8	1.76615	1.31441	-0.021207
339	1.76709	1.31478	-0.021373
339.2	1.76772	1.31476	-0.0212099
339.4	1.76831	1.31564	-0.0221473
339.6	1.76961	1.31618	-0.0220109
339.8	1.77068	1.31658	-0.022041
340	1.77129	1.31741	-0.0222891
340.2	1.77168	1.31693	-0.0224993
340.4	1.77249	1.3182	-0.0228312
340.6	1.77348	1.31938	-0.0230655
340.8	1.77487	1.31953	-0.0227015
341	1.77587	1.32071	-0.0224192
341.2	1.77675	1.32256	-0.0219225
341.4	1.77847	1.32322	-0.0216271
341.6	1.77961	1.32414	-0.0209409
341.8	1.78079	1.32481	-0.0209378
342	1.78088	1.32632	-0.020543
342.2	1.78159	1.32811	-0.020531
342.4	1.78282	1.32901	-0.0198283
342.6	1.7836	1.32978	-0.0191187
342.8	1.78432	1.33006	-0.019545
343	1.78483	1.33142	-0.0188888
343.2	1.78557	1.33266	-0.0189273
343.4	1.78655	1.3334	-0.0193773
343.6	1.78823	1.33368	-0.0190494
343.8	1.78918	1.33405	-0.0189173
344	1.78935	1.33418	-0.0189475
344.2	1.78982	1.33428	-0.018911
344.4	1.79146	1.33499	-0.0193214
344.6	1.79253	1.33548	-0.0200483
344.8	1.79417	1.3355	-0.0200406
345	1.79582	1.33566	-0.0208803
345.2	1.79687	1.33608	-0.0211781
345.4	1.79881	1.33634	-0.0217141
345.6	1.8	1.33755	-0.0221239
345.8	1.801	1.33819	-0.0215902
346	1.80259	1.33946	-0.0205365
346.2	1.8039	1.34001	-0.0207913
346.4	1.80551	1.34043	-0.020469
346.6	1.80645	1.34125	-0.0204702
346.8	1.80704	1.34247	-0.0205369
347	1.80869	1.34425	-0.0203691
347.2	1.80936	1.34495	-0.0211372
347.4	1.81037	1.3461	-0.0217204
347.6	1.81176	1.34715	-0.0214991
347.8	1.81231	1.34835	-0.0213971
348	1.81316	1.34945	-0.0212825
348.2	1.81397	1.35039	-0.0212734
348.4	1.81554	1.35082	-0.0209664
348.6	1.81652	1.35184	-0.0210966
348.8	1.81791	1.35212	-0.0205985
349	1.81906	1.35275	-0.0209525
349.2	1.81998	1.35352	-0.0208759
349.4	1.82136	1.35476	-0.0210929
349.6	1.82254	1.35588	-0.0208591
349.8	1.82377	1.35635	-0.0201823
350	1.82483	1.35678	-0.0203754
350.2	1.82523	1.35718	-0.0205136
350.4	1.82627	1.35788	-0.0203292
350.6	1.8268	1.35918	-0.0205969
350.8	1.82781	1.35979	-0.0208926
351	1.82935	1.36023	-0.0215419
351.2	1.82996	1.36093	-0.0219451
351.4	1.83123	1.36267	-0.0223879
351.6	1.83249	1.36331	-0.0223729
351.8	1.8332	1.36441	-0.0227028
352	1.83395	1.3655	-0.0220376
352.2	1.83446	1.36591	-0.0215325
352.4	1.83595	1.36639	-0.021087
352.6	1.83688	1.36778	-0.0212086
352.8	1.83841	1.36854	-0.0212262
353	1.83941	1.37015	-0.0214277
353.2	1.84003	1.37098	-0.0217239
353.4	1.84103	1.37312	-0.0218547
353.6	1.84233	1.37351	-0.021644
353.8	1.84352	1.37448	-0.0214404
354	1.84443	1.37529	-0.0208664
354.2	1.84537	1.37565	-0.0201264
354.4	1.84638	1.37598	-0.0203954
354.6	1.8473	1.37679	-0.0205866
354.8	1.8482	1.37658	-0.0204944
355	1.8491	1.37766	-0.0206277
355.2	1.84931	1.37803	-0.0207178
355.4	1.85	1.37918	-0.0213118
355.6	1.85093	1.37916	-0.021548
355.8	1.85234	1.37978	-0.0215935
356	1.85333	1.38032	-0.0207914
356.2	1.85428	1.38029	-0.0211956
356.4	1.85563	1.38146	-0.0216043
356.6	1.85684	1.38271	-0.0216338
356.8	1.85824	1.38403	-0.0221117
357	1.85875	1.38522	-0.0224807
357.2	1.85993	1.38627	-0.0224434
357.4	1.86104	1.38813	-0.0223674
357.6	1.86252	1.38886	-0.0220151
357.8	1.86335	1.39066	-0.0226017
358	1.86438	1.39141	-0.0220494
358.2	1.86462	1.39179	-0.0224535
358.4	1.86527	1.39268	-0.0229768
358.6	1.86636	1.39433	-0.0231786
358.8	1.86696	1.39449	-0.022986
359	1.86761	1.39522	-0.0230618
359.2	1.86826	1.39541	-0.0231452
359.4	1.87029	1.3961	-0.0233629
359.6	1.87152	1.39569	-0.0224493
359.8	1.87318	1.39574	-0.0225724
360	1.8742	1.3953	-0.0219368
360.2	1.87474	1.39524	-0.0220616
360.4	1.87611	1.39547	-0.0216183
360.6	1.8776	1.396	-0.0211875
360.8	1.87888	1.39653	-0.0205709
361	1.88056	1.39691	-0.020371
361.2	1.88195	1.39843	-0.020174
361.4	1.8829	1.39999	-0.0198365
361.6	1.88411	1.40183	-0.0201936
361.8	1.88471	1.4032	-0.0209121
362	1.88527	1.40436	-0.0206675
362.2	1.88615	1.40522	-0.0207856
362.4	1.88723	1.40693	-0.0204767
362.6	1.88875	1.40914	-0.020384
362.8	1.88948	1.41002	-0.0195092
363	1.89081	1.41139	-0.0195626
363.2	1.89203	1.41259	-0.0193269
363.4	1.89347	1.41336	-0.0189098
363.6	1.89393	1.41334	-0.0190959
363.8	1.89558	1.41376	-0.0196419
364	1.89635	1.41381	-0.0189531
364.2	1.89707	1.41378	-0.0190941
364.4	1.89868	1.41352	-0.018831
364.6	1.89993	1.4138	-0.018628
364.8	1.90043	1.41387	-0.0188364
365	1.90151	1.41425	-0.0190344
365.2	1.90177	1.4157	-0.0190496
365.4	1.90271	1.41735	-0.0187778
365.6	1.90312	1.41794	-0.0194429
365.8	1.90414	1.41843	-0.0198359
366	1.90521	1.4189	-0.0203909
366.2	1.9067	1.41938	-0.0204527
366.4	1.90735	1.42107	-0.0206914
366.6	1.90832	1.42222	-0.0202476
366.8	1.90922	1.42315	-0.0202292
367	1.91055	1.42484	-0.0202998
367.2	1.91108	1.42568	-0.0199553
367.4	1.9122	1.4267	-0.0197264
367.6	1.91344	1.42784	-0.0205095
367.8	1.91465	1.42914	-0.0203061
368	1.91564	1.42945	-0.0206563
368.2	1.91688	1.42987	-0.02055
368.4	1.91827	1.43106	-0.0203273
368.6	1.91929	1.43211	-0.0202296
368.8	1.91991	1.43345	-0.0198246
369	1.92135	1.43464	-0.0193699
369.2	1.92192	1.43607	-0.0189832
369.4	1.92285	1.43651	-0.0189169
369.6	1.92408	1.43641	-0.0190844
369.8	1.92594	1.43684	-0.0194191
370	1.92765	1.43713	-0.0193406
370.2	1.92831	1.43739	-0.0191199
370.4	1.92901	1.43757	-0.0186182
370.6	1.93026	1.43725	-0.0175868
370.8	1.93194	1.43715	-0.0182672
371	1.9326	1.43749	-0.0176993
371.2	1.9327	1.43788	-0.0175839
371.4	1.93392	1.43976	-0.0174162
371.6	1.93455	1.44101	-0.0179559
371.8	1.93552	1.44156	-0.0181519
372	1.93658	1.44249	-0.0186195
372.2	1.93784	1.44432	-0.0184575
372.4	1.93872	1.44652	-0.0184661
372.6	1.94	1.44766	-0.0189852
372.8	1.9407	1.44888	-0.0186811
373	1.94147	1.44956	-0.0191992
373.2	1.9418	1.45016	-0.0190787
373.4	1.94333	1.45081	-0.0198858
373.6	1.94564	1.45131	-0.0199965
373.8	1.94747	1.45227	-0.0202346
374	1.94864	1.45248	-0.0203313
374.2	1.9492	1.45256	-0.0205121
374.4	1.95056	1.4528	-0.0205298
374.6	1.95278	1.45253	-0.0205466
374.8	1.95375	1.45281	-0.0211294
375	1.9541	1.45355	-0.020907
375.2	1.95507	1.45457	-0.0211202
375.4	1.9567	1.45548	-0.0213116
375.6	1.95815	1.45575	-0.0216805
375.8	1.95969	1.45643	-0.0219438
376	1.96134	1.45684	-0.0222896
376.2	1.96285	1.45742	-0.0226023
376.4	1.9635	1.45897	-0.0227055
376.6	1.96491	1.45999	-0.0226478
376.8	1.96539	1.46039	-0.0220353
377	1.96633	1.4617	-0.0221907
377.2	1.96686	1.46251	-0.021941
377.4	1.96847	1.46384	-0.0221983
377.6	1.96928	1.46509	-0.0221552
377.8	1.96973	1.46663	-0.0225947
378	1.96937	1.46805	-0.0225714
378.2	1.96897	1.46939	-0.0225978
378.4	1.96906	1.47088	-0.0228003
378.6	1.97037	1.47101	-0.0230719
378.8	1.97022	1.47214	-0.0230031
379	1.97066	1.47381	-0.0229684
379.2	1.97222	1.47472	-0.0227826
379.4	1.97329	1.47619	-0.0224739
379.6	1.97441	1.47678	-0.0223779
379.8	1.97584	1.47735	-0.0222923
380	1.97747	1.47756	-0.0217438
380.2	1.97879	1.47878	-0.0215291
380.4	1.98043	1.48038	-0.0204908
380.6	1.98232	1.48108	-0.019577
380.8	1.98356	1.48159	-0.0193041
381	1.98522	1.48247	-0.0191395
381.2	1.98639	1.48256	-0.0191991
381.4	1.98767	1.48388	-0.0195585
381.6	1.98841	1.48447	-0.020046
381.8	1.98868	1.48529	-0.0202352
382	1.98911	1.48615	-0.0196343
382.2	1.98904	1.48671	-0.0202724
382.4	1.99012	1.48726	-0.0200326
382.6	1.99161	1.48711	-0.0197786
382.8	1.9916	1.48824	-0.0189399
383	1.9929	1.48955	-0.0186906
383.2	1.99446	1.49	-0.0188109
383.4	1.99545	1.49105	-0.0189911
383.6	1.99669	1.49143	-0.0191487
383.8	1.99775	1.49182	-0.0187464
384	1.99838	1.49266	-0.0187793
384.2	2.00014	1.49398	-0.0189937
384.4	2.00185	1.49422	-0.0186653
384.6	2.00249	1.49543	-0.0191438
384.8	2.0035	1.49586	-0.0192425
385	2.00439	1.49665	-0.0195028
385.2	2.00476	1.49775	-0.0205504
385.4	2.00564	1.49847	-0.0211061
385.6	2.00658	1.49884	-0.021116
385.8	2.00743	1.50008	-0.0209632
386	2.00868	1.50081	-0.0208179
386.2	2.00935	1.5014	-0.0205037
386.4	2.01074	1.50207	-0.0199765
386.6	2.01194	1.50233	-0.0198348
386.8	2.01325	1.50323	-0.0199313
387	2.01503	1.50355	-0.020868
387.2	2.01614	1.50446	-0.0207555
387.4	2.01752	1.50496	-0.0203954
387.6	2.01745	1.50551	-0.020231
387.8	2.01731	1.50596	-0.0202832
388	2.01908	1.5075	-0.020917
388.2	2.02087	1.50828	-0.0204157
388.4	2.0222	1.50904	-0.0200384
388.6	2.02291	1.5112	-0.0201102
388.8	2.0239	1.51204	-0.0191919
389	2.02511	1.51338	-0.0193965
389.2	2.02614	1.5138	-0.0193091
389.4	2.02741	1.51443	-0.018731
389.6	2.02834	1.51592	-0.0183422
389.8	2.02982	1.5169	-0.0184479
390	2.03043	1.51743	-0.018402
390.2	2.0312	1.51821	-0.0175811
390.4	2.03224	1.51931	-0.0179116
390.6	2.03368	1.51963	-0.0177476
390.8	2.03503	1.52057	-0.0181383
391	2.03599	1.52049	-0.0185463
391.2	2.03694	1.52128	-0.0184321
391.4	2.0382	1.5217	-0.0182789
391.6	2.03911	1.52212	-0.0190619
391.8	2.04097	1.52221	-0.0194796
392	2.04324	1.52365	-0.0200355
392.2	2.04474	1.52441	-0.0197659
392.4	2.04677	1.52572	-0.0199909
392.6	2.04818	1.52652	-0.0199451
392.8	2.04913	1.52747	-0.0198787
393	2.05048	1.52827	-0.0200841
393.2	2.05097	1.52933	-0.0199334
393.4	2.05184	1.53026	-0.0198333
393.6	2.05214	1.53113	-0.01982
393.8	2.05309	1.53175	-0.0202308
394	2.05308	1.53285	-0.0203803
394.2	2.05341	1.53411	-0.0199109
394.4	2.05432	1.535	-0.0205555
394.6	2.05494	1.53588	-0.0199557
394.8	2.05551	1.53689	-0.0202185
395	2.05633	1.53782	-0.0198515
395.2	2.05754	1.5383	-0.0194224
395.4	2.05867	1.53936	-0.0188305
395.6	2.05985	1.53981	-0.019066
395.8	2.06068	1.54106	-0.0179301
396	2.06122	1.543	-0.0181106
396.2	2.06254	1.54394	-0.0183353
396.4	2.06352	1.54539	-0.0182753
396.6	2.06431	1.54642	-0.0184768
396.8	2.06456	1.54753	-0.019019
397	2.0657	1.54825	-0.0184557
397.2	2.06669	1.54952	-0.0187439
397.4	2.06776	1.54974	-0.0181491
397.6	2.06882	1.55002	-0.0186749
397.8	2.06941	1.55098	-0.019278
398	2.07022	1.55214	-0.0192772
398.2	2.07115	1.55301	-0.019291
398.4	2.07264	1.55301	-0.0197088
398.6	2.07384	1.5534	-0.0191753
398.8	2.07545	1.55391	-0.0192579
399	2.07665	1.55515	-0.0191598
399.2	2.07797	1.55544	-0.0188585
399.4	2.07799	1.55648	-0.0188793
[truncated: 4,002 more rows]

## Sheet: Extended Data Fig 8b
		Relative infection (%)
		MXRA8ect-Fc						VLDLRLBD-Fc
Group A	California	91.938	99.0507	113.191	106.152	100.527	102.969	25.7956	28.0627	29.0773	26.8262	22.9964	27.7449
	Fleming	102.377	93.7029	97.5189	112.222	91.9658	85.1966	1.04496	1.15095	0.797425	0.686343	1.12292	0.809481
	McMillan	91.8007	107.532	97.5706	104.207	115.367	91.6416	3.09448	3.55677	2.68551	2.91943	3.37794	3.40322
	Y62-33	99.9562	77.8773	85.7131	82.6638	76.4361	69.244	0.768922	0.868679	1.27279	1.98033	2.86314	3.20951
	CU71-CPA	91.8577	90.4232	92.3289	87.6234	92.1309	90.3406	3.62669	3.23936	5.27073	7.27563	7.12297	6.09239
Group B	71V1658	95.5574	95.4784	100.752	96.2315	97.8388	95.9906	100.655	102.454	104.645	91.222	94.2246	104.619

## Sheet: Extended Data Fig 8e
	Relative infection (%)
	WT									VLDLR KO									PCDH10 KO
California	123.309	88.6972	87.9942	98.5468	101.181	100.273	99.7598	100.15	100.09	86.9429	90.9403	83.4078	74.7303	80.5884	77.5315	97.431	98.482	99.1832	12.406	12.0009	16.2379	11.6677	16.752	9.9317	2.99728	2.81784	2.91714
Fleming	131.022	79.9859	88.9922	108.508	100.649	90.8432	99.7421	99.3389	100.919	41.4969	36.7491	32.7495	11.0607	12.9707	13.2325	18.2893	23.7137	33.9081	30.9139	34.7327	31.9523	42.1883	47.9591	45.2591	41.1861	44.7558	42.1521
McMillan	92.979	102.418	104.603	100.215	96.3174	103.468	97.6463	100.488	101.866	74.4064	76.14	86.786	81.4637	82.9859	89.5384	71.9508	79.0648	75.4311	21.2111	12.6813	25.0509	4.9675	4.85966	4.9889	7.90778	11.3364	12.9299
Y62-33	92.4959	100.6	106.904	101.865	98.9102	99.2252	98.8296	100.568	100.602	108.349	106.318	110.872	104.766	101.41	101.738	97.7337	98.7446	98.3815	63.9194	78.252	86.1958	63.1795	60.6909	58.4886	75.6402	79.3366	75.2304
CU71-CPA	102.183	98.2496	99.5669	87.8037	107.98	104.216	92.4031	106.694	100.903	107.999	113.708	105.221	105.49	106.267	100.978	108.831	109.153	98.1446	4.60466	4.2092	3.67931	4.19234	3.50802	2.94001	3.81123	4.87061	4.82485
BFS932	96.645	96.7958	106.559	96.8284	104.076	99.096	99.6719	98.5055	101.823	99.3114	108.665	109.019	104.053	120.822	107.451	98.5754	106.418	108.002	24.6122	16.5035	15.2504	7.92393	10.0408	12.1807	6.53975	8.68435	16.3708
71V1658	96.093	106.223	97.6836	102.016	99.2482	98.7358	103.476	102.562	93.9624	111.225	112.461	107.7	114.674	114.694	105.153	106.806	106.685	105.813	12.984	12.8041	9.63898	11.9946	11.388	9.20919	15.4502	17.2515	17.9311
