# Supplementary material for: Shifts in receptors during submergence of an encephalitic arbovirus
Source: Nature. 2024 Jul 24;632(8025):614–21. doi: 10.1038/s41586-024-07740-2 (PMC11324528; doi:10.1038/s41586-024-07740-2)
Supplement: Supplementary file 12 — Source Data Extended Data Fig. 10 [file 41586_2024_7740_MOESM12_ESM.xlsx]

## Sheet: Extended Data Fig 10e
	GFP-positive cells (%)
	McMillan						Fleming						SFV
WT	0.341248	0.361141	0.193424	0.203362	0.290731	0.230863	0.3193	0.236164	0.326101	0.261126	0.286199	0.326705	0.431832	0.326087	0.315529	0.232758	0.337041	0.387275
H. sapiens	45.8566	54.9	52.8392	50.6105	51.6674	55.0278	73.6151	78.1776	77.5204	76.8385	78.0104	79.7703	63.4191	62.7979	61.3121	61.8829	62.2462	62.5842
E. caballus	58.0354	75.003	80.713	66.6086	80.3481	85.4568	84.6466	87.2357	88.7713	89.5661	89.2983	89.3683	86.4913	88.4354	88.2206	77.8191	81.503	90.8989
A. aegypti	12.1071	11.0743	13.4732	11.0942	10.1829	14.6333	31.4334	34.7666	37.0959	34.0665	36.0929	39.9416	34.2988	35.2205	35.1966	27.4529	34.2155	37.0256
S. vulgaris	29.3197	36.6916	37.1229	34.8612	35.3368	42.2648	66.4483	70.0267	70.279	71.1775	73.0358	77.0352	48.4115	53.7079	57.4446	53.1462	62.0356	52.3308

## Sheet: Extended Data Fig 10f
	GFP-positive cells (%)
	McMillan						Fleming						SFV
WT	0.341248	0.361141	0.193424	0.203362	0.290731	0.230863	0.3193	0.236164	0.326101	0.261126	0.286199	0.326705	0.431832	0.326087	0.315529	0.232758	0.337041	0.387275
H. sapiens	31.0348	32.895	33.0868	36.9905	46.1611	36.1581	87.4134	91.4181	91.2419	87.4705	94.9618	92.0708	48.625	50.4096	49.0634	46.5186	49.7846	53.6716
E. caballus	54.2122	65.3555	61.1854	56.1417	66.9473	62.6531	39.8979	40.8172	45.2964	44.3412	50.2063	50.6924	86.8936	88.5535	88.078	88.4722	87.8897	86.4846
M. musculus	14.1459	16.0578	21.1952	18.4003	17.9152	21.9677	49.6111	51.0968	54.4186	49.0189	56.9591	70.6554	53.5163	61.1144	60.7157	53.0959	59.6232	59.4229
S. vulgaris	53.2293	65.251	66.8164	57.5788	67.098	66.0645	55.6669	59.7556	61.3722	56.781	67.5364	65.4817	55.0588	51.828	53.0612	45.3304	48.5064	52.7259

## Sheet: Extended Data Fig 10g
		VLDLR orthologs				ApoER2 orthologs
	WT	H. sapiens	E. caballus	A. aegypti	S. vulgaris	H. sapiens	E. caballus	M. musculus	S. vulgaris	H. sapiens PCDH10
GFP-positive cells (%)	0.217061	0.217061	0.0359583	0.169143	0.0464396	0.0328839	0.0597015	0.125628	0.06509	88.6475
	0.410397	0.410397	0.0533238	0.149402	0.0112095	0.0641849	0.0844309	0.130919	0.0205931	90.8541
	0.207654	0.207654	0.0338181	0.185759	0.0573789	0.0194137	0.146145	0.162522	0.0392773	89.7929
	0.402601	0.402601	0.0218102	0.176595	0.0160772	0.0375234	0.0491159	0.139165	0.0735655	90.4739
	0.223164	0.223164	0	0.1628	0.067881	0.0396983	0.0770297	0.0441599	0.0180963	91.515
