# Supplementary material for: Shifts in receptors during submergence of an encephalitic arbovirus
Source: Nature. 2024 Jul 24;632(8025):614–21. doi: 10.1038/s41586-024-07740-2 (PMC11324528; doi:10.1038/s41586-024-07740-2)
Supplement: Supplementary file 13 — Source Data Extended Data Fig. 11 [file 41586_2024_7740_MOESM13_ESM.xlsx]

## Sheet: Extended Data Fig 11b
		GFP-positive cells (%)
		MXRA8						PCDH10						LDLR						VLDLR
McMillan (Group A)	MOI = 1	0.116505	0.099272	0.163043	0.345383	0.176108	0.153359	93.864	95.5491	95.2687	87.6198	92.0294	75.1327	12.4152	16.4888	15.548	12.7921	19.6245	12.242	89.8293	90.7345	88.9702	82.3688	83.7536	82.8531
	MOI = 10	0.894246	0.295421	0.194661	0.326584	0.549652		93.7457	95.6159	95.6115	96.1669	95.8898		21.0206	20.5829	26.3007	25.8758	27.8261		93.1418	93.5538	92.9519	89.8833	91.1609
71V (Group B2)	MOI = 1	0.138724	0.135554	0.120221	0.099428	0.206612	0.190517	98.0208	97.8053	98.1735	87.1451	89.4835	90.7865	1.10185	1.0099	0.935079	1.20361	1.754	1.71471	0.821275	0.43024	0.724638	0.211864	0.097847	0.247601
	MOI = 10	0.652667	0.654622	0.531802	0.141603	0.144844	0.100578	95.354	96.8916	96.7024	95.3761	94.6621	94.8963	2.89728	2.74034	2.3228	1.52314	1.80723	1.63244	2.52507	3.02482	3.92086	0.606061	0.497347	0.470035
CBA87 (South American strain)	MOI = 1	0.123865	0.209688	0.143988	0.262009	0.020263	0.135949	97.864	97.5287	98.1132	87.6755	89.8859	96.7459	3.00874	2.84912	2.379	1.47769	1.24894	1.29798	0.170068	0.50738	0.482393	0.381388	0.251099	0.433025
	MOI = 10	0.265692	0.337838	0.3663	0.307434	0.307625	0.642792	93.3649	92.5883	94.8927	95.1472	95.1902	94.6256	3.32049	3.65362	3.50832	2.1164	1.96906	1.84384	1.16531	1.08971	1.3431	1.55602	1.4041	1.03289

## Sheet: Extended Data Fig 11c
	GFP-positive cells (%)
	HsMXRA8						HsPCDH10						HsLDLR						HsVLDLR						PdPCDH10
MOI = 1	0.328839	0.057056	0.099676	0.087925	0.086133	0.21978	0.374415	0.237735	0.306748	0.383457	0.274348	0.199384	0.58318	0.575511	0.610799	2.44534	2.65207	2.81203	0.180571	0.203963	0.142755	0.298607	0.33929	0.2631	51.8627	44.0378	43.3541	48.8153	43.8051	43.4943
MOI = 10	0.198525	0.320513	0.447722	0.124417	0.366804	0.396825	0.429752	0.536631	0.286078	0.585823	0.539892	0.386627	1.75583	1.03278	1.66936	1.93548	2.66603	2.84678	0.854369	0.689107	2.26691	0.716724	0.965251	0.661001	47.8313	48.8284	53.9682	54.3103	49.8276	46.0236

## Sheet: Extended Data Fig 11d
		GFP-positive cells (%)
		MXRA8						PCDH10						LDLR						VLDLR
EEEV FL91-469	MOI = 1	0.191902	0.143988	0.203943	0.055325	0.085653	0.118963	0.114712	0.063843	0.178389	0.264375	0.237624	0.282547	1.8635	1.83129	2.17924	2.78133	2.10468	2.6749	88.1659	86.0318	88.8941	79.4979	74.508	81.0818
	MOI = 10	0.547866	0.411255	0.304646	0.561555	0.318037	0.289436	0.107239	0.209741	0.128342	0.24368	0.398593	0.329243	2.67212	2.48435	2.05976	2.49584	3.31152	3.08982	91.4917	91.1438	92.0095	89.0386	86.6781	86.3142
EEEV PE6	MOI = 1	0.099231	0.129318	0.136799	0.065104	0.121095	0.139147	0.177567	0.102712	0.165641	0.167645	0.166771	0.17439	1.73248	2.86162	2.59962	2.38843	2.85773	3.07114	88.3354	92.6516	95.9663	72.5445	77.8278	84.8178
	MOI = 10	0.234192	0.295546	0.300382	0.152964	0.170467	0.305914	0.226611	0.290633	0.240154	0.312695	0.19536	0.180273	4.47201	5.73673	7.59494	4.19696	5.6616	8.02234	96.0174	96.1333	93.9971	95.5073	93.9829	95.8042
